# Supplementary material for: Transcriptome Analysis of Short Fiber Mutant Ligon lintless-1 (Li1) Reveals Critical Genes and Key Pathways in Cotton Fiber Elongation and Leaf Development
Source: PLoS One. 2015 Nov 24;10(11):e0143503. doi: 10.1371/journal.pone.0143503 (PMC4658197; doi:10.1371/journal.pone.0143503)
Supplement: S1 Table — (XLSX) [file pone.0143503.s003.xlsx]

## Sheet: Sheet1
Supplementary Table 1.Statistics of transcriptome sequencing for the 24 transcriptome libraries
Samples		Insert size(bp)	Raw reads pairs	Bases (Gb)	Clean reads pairs	Bases (Gb)	GC%
Li1 1DPA	BR1	360	20435784	4.08716	18217263	3.64345	42.8616
	BR2	360	14496585	2.89932	12992597	2.59852	42.8378
	BR3	360	14986137	2.99723	14066763	2.81335	43.2906
Li1 3DPA	BR1	360	19899697	3.97994	18186426	3.63729	43.7114
	BR2	360	18151966	3.63039	16705084	3.34102	43.272
	BR3	360	13649087	2.72982	12582513	2.5165	42.8436
Li1 8DPA	BR1	360	23099459	4.61989	21056893	4.21138	43.5292
	BR2	360	10586481	2.1173	9394322	1.87886	43.3008
	BR3	360	6428361	1.28567	5924667	1.18493	42.2693
WT 1DPA	BR1	360	15908177	3.18164	14670389	2.93408	43.0764
	BR2	360	23428789	4.68576	21655415	4.33108	42.5977
	BR3	360	24612403	4.92248	22744120	4.54882	42.809
WT 3DPA	BR1	360	9565808	1.91316	8868602	1.77372	43.1391
	BR2	360	14162000	2.8324	13085481	2.6171	43.4172
	BR3	360	17214689	3.44294	15448943	3.08979	43.5046
WT 8DPA	BR1	360	30008926	6.00179	27535300	5.50706	43.1851
	BR2	360	27394230	5.47885	25129607	5.02592	43.5388
	BR3	360	24396124	4.87922	22280001	4.456	42.9391
Li1 Leaf	BR1	360	10309159	2.06183	9532983	1.9066	42.4606
	BR2	360	21107116	4.22142	18571332	3.71427	42.7941
	BR3	360	17553034	3.51061	16734891	3.34698	42.9197
WT Leaf	BR1	360	15860175	3.17204	14873669	2.97473	42.7772
	BR2	360	16644227	3.32885	15477727	3.09555	44.1588
	BR3	360	23352128	4.67043	21879543	4.37591	42.4957
