# Supplementary material for: Transcriptome Analysis of Short Fiber Mutant Ligon lintless-1 (Li1) Reveals Critical Genes and Key Pathways in Cotton Fiber Elongation and Leaf Development
Source: PLoS One. 2015 Nov 24;10(11):e0143503. doi: 10.1371/journal.pone.0143503 (PMC4658197; doi:10.1371/journal.pone.0143503)
Supplement: S2 Table — (XLSX) [file pone.0143503.s004.xlsx]

## Sheet: Sheet1
Supplementary Table 2. Percentage of short reads mapped to genome in Li1 mutant and WT
Samples		Clean reads	Total mapped	% of clean	Uniquely mapped	% of total mapped	Multiple mapped	% of total mapped
		pairs	reads pairs	reads pairs	reads pairs	reads pairs	reads pairs	reads pairs
Li1 1DPA	BR1	18217263	17039779	93.5364	13645515	80.0804	3394264	19.9196
	BR2	12992597	12217695	94.0358	9925130	81.2357	2292565	18.7643
	BR3	14066763	13209662	93.9069	10540402	79.7931	2669260	20.2069
Li1 3DPA	BR1	18186426	16723355	91.9551	13479292	80.6016	3244063	19.3984
	BR2	16705084	15649906	93.6835	12723969	81.3038	2925937	18.6962
	BR3	12582513	11816902	93.9153	9501557	80.4065	2315345	19.5935
Li1 8DPA	BR1	21056893	19335756	91.8263	13826449	71.5072	5509307	28.4928
	BR2	9394322	8352360	88.9086	5856014	70.1121	2496346	29.8879
	BR3	5924667	5225635	88.2013	3858077	73.8298	1367558	26.1702
WT 1DPA	BR1	14670389	13734122	93.618	11219850	81.6932	2514272	18.3068
	BR2	21655415	20260063	93.5566	16409689	80.9953	3850374	19.0047
	BR3	22744120	20881454	91.8103	16350817	78.3031	4530637	21.6969
WT 3DPA	BR1	8868602	7988571	90.077	6061396	75.8758	1927175	24.1242
	BR2	13085481	12213355	93.3352	9167972	75.0651	3045383	24.9349
	BR3	15448943	14464566	93.6282	11237764	77.6917	3226802	22.3083
WT 8DPA	BR1	27535300	25352940	92.0743	19264487	75.9852	6088453	24.0148
	BR2	25129607	23170735	92.2049	17196819	74.2178	5973916	25.7822
	BR3	22280001	20384879	91.4941	15443151	75.7579	4941728	24.2421
Li1 Leaf	BR1	9532983	8722150	91.4944	6727305	77.129	1994845	22.871
	BR2	18571332	17001555	91.5473	12958242	76.218	4043313	23.782
	BR3	16734891	15306710	91.4658	11744474	76.7276	3562236	23.2724
WT Leaf	BR1	14873669	13729242	92.3057	10696238	77.9084	3033004	22.0916
	BR2	15477727	14500531	93.6864	9844530	67.8908	4656001	32.1092
	BR3	21879543	20127168	91.9908	15449422	76.759	4677746	23.241
