# Supplementary material for: Transcriptome Analysis of Short Fiber Mutant Ligon lintless-1 (Li1) Reveals Critical Genes and Key Pathways in Cotton Fiber Elongation and Leaf Development
Source: PLoS One. 2015 Nov 24;10(11):e0143503. doi: 10.1371/journal.pone.0143503 (PMC4658197; doi:10.1371/journal.pone.0143503)
Supplement: S3 Table — (XLSX) [file pone.0143503.s005.xlsx]

## Sheet: Sheet1
Supplementary Table 3. List of 158 common DEGs at 1 DPA and 3 DPA between the mutant Li1 and the wild-type.
				FPKM			FPKM
Common up-regulated at 1 DPA and 3 DPA	TM-1 Chr.	ArabidopsisID	ArabDesc	WT_1 DPA	Li1_1 DPA	log2(Li1/WT)	WT_3 DPA	Li1_3 DPA	log2(Li1/WT)
Gh_A05G1492	A05	AT1G05010	ethylene-forming enzyme	2.45007	8.02639	1.71193	4.16703	41.5253	3.3169
Gh_D05G1663	D05	AT1G05010	ethylene-forming enzyme	8.18527	40.6873	2.31348	7.89322	203.503	4.68829
Gh_D01G1853	D01	AT1G77120	alcohol dehydrogenase 1	58.1562	123.727	1.08915	92.3929	243.675	1.3991
Gh_A01G1605	A01	AT1G77120	alcohol dehydrogenase 1	9.07067	25.7138	1.50326	11.9023	53.8568	2.17789
Gh_A09G0840	A09	AT3G47340	glutamine-dependent asparagine synthase 1	1.96959	4.79364	1.28322	1.60545	30.1344	4.23036
Gh_D07G1030	D07	AT3G47340	glutamine-dependent asparagine synthase 1	10.9981	28.9735	1.39748	2.58193	185.297	6.16525
Gh_A10G0580	A10	AT1G59870	ABC-2 and Plant PDR ABC-type transporter family protein	0.394841	1.10501	1.48472	0.357252	1.17184	1.71376
Gh_D02G0804	D02	AT4G08300	nodulin MtN21 /EamA-like transporter family protein	4.67976	15.4518	1.72327	1.52852	20.9948	3.77983
Gh_A13G2046	A13	AT3G12580	heat shock protein 70	0.334984	1.27457	1.92784	0.965374	4.18043	2.11449
Gh_A12G2300	A12	AT5G52640	heat shock protein 90.1	6.43299	15.1124	1.23217	2.19698	10.3122	2.23076
Gh_D13G2394	D13	AT4G01470	tonoplast intrinsic protein 1;3	1.46469	5.11452	1.804	46.2854	187.301	2.01673
Gh_D04G0850	D04	AT2G41970	Protein kinase superfamily protein	0.596859	15.3533	4.68501	0.374241	5.60333	3.90424
Gh_D04G0780	D04	AT5G40650	succinate dehydrogenase 2-2	3.66863	13.6354	1.89405	2.02656	18.7065	3.20643
Common down-regulated at 1 DPA and 3 DPA
Gh_A10G1231	A10	AT3G07490	ARF-GAP domain 11	128.89	23.368	-2.46353	55.1547	19.2346	-1.51978
Gh_D08G0665	D08	AT5G43700	AUX/IAA transcriptional regulator family protein	89.8257	5.28928	-4.08598	12.4361	3.48458	-1.83548
Gh_D07G2124	D07	AT5G43700	AUX/IAA transcriptional regulator family protein	176.475	14.3773	-3.6176	52.4465	22.9513	-1.19227
Gh_A07G2154	A07	AT5G43700	AUX/IAA transcriptional regulator family protein	72.5445	6.26786	-3.53282	15.5666	5.52623	-1.49408
Gh_D12G0182	D12	AT2G14960	Auxin-responsive GH3 family protein	2.65622	0.568047	-2.22529	1.23556	0.537444	-1.20098
Gh_A13G0392	A13	AT2G14960	Auxin-responsive GH3 family protein	8.21998	4.02017	-1.03188	8.38068	3.06477	-1.45129
Gh_D09G1059	D09	AT5G46170	F-box family protein	31.6123	3.66792	-3.10745	4.04077	1.39457	-1.53481
Gh_D09G1854	D09	AT4G22620	SAUR-like auxin-responsive protein family	33.9371	2.22894	-3.92843	6.33063	1.1674	-2.43905
Gh_A03G1376	A03	AT5G44210	erf domain protein 9	123.115	23.6141	-2.38228	44.3383	13.1062	-1.7583
Gh_D02G1817	D02	AT5G44210	erf domain protein 9	127.891	43.0846	-1.56966	68.7649	28.7932	-1.25595
Gh_D09G0712	D09	AT5G44210	erf domain protein 9	12.4025	2.47589	-2.32461	3.44992	1.08707	-1.66612
Gh_A10G0255	A10	AT5G44210	erf domain protein 9	114.739	29.5073	-1.95921	34.4595	15.5066	-1.15202
Gh_D01G0450	D01	AT3G15210	ethylene responsive element binding factor 4	192.975	29.4055	-2.71426	60.5312	28.1467	-1.10471
Gh_A12G1955	A12	AT5G47230	ethylene responsive element binding factor 5	47.4456	13.0127	-1.86635	10.6029	4.78122	-1.14901
Gh_D12G2135	D12	AT5G47230	ethylene responsive element binding factor 5	126.922	47.479	-1.41858	29.542	14.0534	-1.07185
Gh_A03G0066	A03	AT5G47230	ethylene responsive element binding factor 5	130.11	31.1066	-2.06444	33.0858	6.07596	-2.44503
Gh_D03G1591	D03	AT5G47230	ethylene responsive element binding factor 5	97.9612	25.0268	-1.96874	28.8017	6.09997	-2.23928
Gh_A02G0783	A02	AT1G78080	related to AP2 4	17.9175	3.82313	-2.22854	8.26177	3.72543	-1.14904
Gh_D02G0832	D02	AT1G78080	related to AP2 4	15.1291	4.84632	-1.64236	8.26599	2.38593	-1.79264
Gh_A03G0524	A03	AT5G51190	Integrase-type DNA-binding superfamily protein	221.621	56.5406	-1.97074	27.6026	10.3177	-1.41968
Gh_D07G0130	D07	AT1G19210	Integrase-type DNA-binding superfamily protein	79.8368	2.14288	-5.21943	6.8222	0.277027	-4.62214
Gh_A11G0082	A11	AT5G52020	Integrase-type DNA-binding superfamily protein	14.3621	4.41203	-1.70276	7.59222	1.27673	-2.57207
Gh_D06G0817	D06	AT1G19210	Integrase-type DNA-binding superfamily protein	90.3057	4.10832	-4.4582	11.7184	0.616265	-4.24908
Gh_A06G0709	A06	AT1G19210	Integrase-type DNA-binding superfamily protein	87.5707	4.18101	-4.38852	12.6879	1.51398	-3.06703
Gh_A10G1541	A10	AT5G49480	Ca2+-binding protein 1	41.3097	4.21229	-3.2938	9.10139	1.58362	-2.52286
Gh_D01G0551	D01	AT4G27280	Calcium-binding EF-hand family protein	201.759	42.2832	-2.25448	42.021	14.4918	-1.53588
Gh_A01G0537	A01	AT4G27280	Calcium-binding EF-hand family protein	167.016	52.5757	-1.66751	46.5301	10.1214	-2.20076
Gh_D11G3015	D11	AT4G15740	Calcium-dependent lipid-binding (CaLB domain) family protein	62.8871	7.07242	-3.15249	10.6471	3.16833	-1.74867
Gh_D11G3351	D11	AT2G41010	Calmodulin (CAM)-binding protein of 25 kDa	104.346	36.2808	-1.5241	47.442	21.0742	-1.17069
Gh_A08G1834	A08	AT5G57580	Calmodulin-binding protein	58.056	23.3673	-1.31295	36.5743	17.1026	-1.09662
Gh_A07G0697	A07	AT3G22930	Calmodulin-like 11	16.5577	5.92955	-1.48151	8.44574	3.3643	-1.32792
Gh_D11G0196	D11	AT1G12420	ACT domain repeat 8	16.5622	6.22473	-1.41182	7.36828	3.12711	-1.2365
Gh_D07G1930	D07	AT3G63380	ATPase E1-E2 type family protein / haloacid dehalogenase-like hydrolase family protein	11.9165	1.26653	-3.234	4.38868	1.29482	-1.76103
Gh_A09G1931	A09	AT3G63380	ATPase E1-E2 type family protein / haloacid dehalogenase-like hydrolase family protein	89.1498	10.0756	-3.14536	13.3457	2.18142	-2.61304
Gh_D09G2131	D09	AT3G22910	ATPase E1-E2 type family protein / haloacid dehalogenase-like hydrolase family protein	2.10422	0.242787	-3.11552	2.46027	0.973426	-1.33767
Gh_A09G1930	A09	AT3G63380	ATPase E1-E2 type family protein / haloacid dehalogenase-like hydrolase family protein	14.0431	1.67412	-3.06839	3.1173	0.755399	-2.04499
Gh_D09G2141	D09	AT3G63380	ATPase E1-E2 type family protein / haloacid dehalogenase-like hydrolase family protein	112.9	19.2171	-2.55459	20.7821	5.12731	-2.01907
Gh_D08G1707	D08	AT4G17880	Basic helix-loop-helix (bHLH) DNA-binding family protein	106.484	44.7441	-1.25088	51.3802	24.0879	-1.0929
Gh_D11G0910	D11	AT2G45760	BON association protein 2	15.5929	6.45149	-1.27318	9.06077	1.19136	-2.92702
Gh_A12G2600	A12	AT2G45760	BON association protein 2	32.6233	1.81298	-4.16947	5.9437	0.314418	-4.2406
Gh_A12G0969	A12	AT3G61460	brassinosteroid-responsive RING-H2	120.841	16.2996	-2.8902	24.663	4.92762	-2.32339
Gh_D12G1081	D12	AT3G61460	brassinosteroid-responsive RING-H2	113.95	20.0644	-2.50569	23.3442	5.67878	-2.03941
Gh_A05G1579	A05	AT4G39330	cinnamyl alcohol dehydrogenase 9	16.9974	7.87611	-1.10976	6.81973	2.89061	-1.23834
Gh_A10G1990	A10	AT3G55550	Concanavalin A-like lectin protein kinase family protein	17.0939	6.17208	-1.46966	5.26371	2.17285	-1.27649
Gh_A13G1114	A13	AT5G55830	Concanavalin A-like lectin protein kinase family protein	3.17915	1.38852	-1.19509	3.92905	1.26355	-1.6367
Gh_A05G2138	A05	AT5G47850	CRINKLY4 related 4	9.5325	2.83686	-1.74856	2.23651	0.823744	-1.44098
Gh_D02G0719	D02	AT5G64660	CYS, MET, PRO, and GLY protein 2	16.5698	2.25768	-2.87564	3.9428	0.883448	-2.158
Gh_D07G2137	D07	AT5G63450	cytochrome P450, family 94, subfamily B, polypeptide 1	4.48471	1.99654	-1.16752	1.9568	0.705853	-1.47105
Gh_A09G1709	A09	AT4G23750	cytokinin response factor 2	4.56579	1.85732	-1.29765	2.58074	0.948096	-1.44468
Gh_A11G0492	A11	AT4G13830	DNAJ-like 20	93.7317	6.57024	-3.83452	10.0803	1.80339	-2.48275
Gh_D07G2423	D07	AT1G73630	EF hand calcium-binding protein family	12.2111	3.03237	-2.00968	8.11753	2.34067	-1.79412
Gh_D06G0282	D06	AT4G40080	ENTH/ANTH/VHS superfamily protein	20.396	1.97277	-3.36999	4.74738	0.993457	-2.2566
Gh_D04G0487	D04	AT3G28340	galacturonosyltransferase-like 10	29.4097	4.6126	-2.67264	15.3643	4.42883	-1.79458
Gh_A05G3147	A05	AT3G28340	galacturonosyltransferase-like 10	58.2052	11.138	-2.38565	18.7974	8.76979	-1.09992
Gh_A02G0612	A02	AT1G75750	GAST1 protein homolog 1	47.7269	22.0896	-1.11144	32.4817	12.0712	-1.42805
Gh_A07G2126	A07	AT5G13200	GRAM domain family protein	17.6446	2.06571	-3.09452	2.86312	0.791985	-1.85404
Gh_D11G0266	D11	AT4G16780	homeobox protein 2	17.2611	5.44498	-1.66452	10.8229	4.84566	-1.15932
Gh_A13G0350	A13	AT3G19260	LAG1 homologue 2	39.4166	2.08164	-4.24301	5.19889	1.58309	-1.71546
Gh_D13G0393	D13	AT3G19260	LAG1 homologue 2	34.7396	2.76064	-3.65351	5.49865	1.65238	-1.73453
Gh_A03G2061	A03	AT2G27080	Late embryogenesis abundant (LEA) hydroxyproline-rich glycoprotein family	59.5709	9.73753	-2.61298	19.1789	3.39183	-2.49938
Gh_D03G1808	D03	AT2G27080	Late embryogenesis abundant (LEA) hydroxyproline-rich glycoprotein family	119.762	20.5463	-2.54322	34.0265	7.08971	-2.26286
Gh_D10G2595	D10	AT1G17420	lipoxygenase 3	18.6529	8.50279	-1.13339	4.51246	1.82128	-1.30896
Gh_D05G3098	D05	AT1G70170	matrix metalloproteinase	25.2461	7.83585	-1.6879	6.10628	1.71513	-1.83198
Gh_A05G2793	A05	AT1G70170	matrix metalloproteinase	17.0831	5.83614	-1.54949	4.32838	1.40564	-1.6226
Gh_D09G1275	D09	AT5G06320	NDR1/HIN1-like 3	30.8854	3.71994	-3.05357	5.96487	1.37158	-2.12065
Gh_A09G1272	A09	AT5G06320	NDR1/HIN1-like 3	19.1951	2.99393	-2.68063	3.23502	1.07356	-1.59137
Gh_D02G1208	D02	AT1G18300	nudix hydrolase homolog 4	49.434	8.00045	-2.62735	6.76831	2.58752	-1.38722
Gh_A02G0788	A02	AT4G08950	Phosphate-responsive 1 family protein	47.9728	8.3076	-2.52971	20.8572	3.6298	-2.52258
Gh_D02G0837	D02	AT4G08950	Phosphate-responsive 1 family protein	29.4989	5.49397	-2.42474	13.3858	2.4581	-2.44509
Gh_D05G2162	D05	AT4G08950	Phosphate-responsive 1 family protein	52.9174	13.7373	-1.94564	31.1687	7.74275	-2.00918
Gh_A05G1931	A05	AT4G08950	Phosphate-responsive 1 family protein	53.1865	17.3817	-1.61349	49.7795	9.05115	-2.45938
Gh_D02G0838	D02	AT4G08950	Phosphate-responsive 1 family protein	49.5227	7.46013	-2.73082	17.4399	0.990122	-4.13864
Gh_D05G2161	D05	AT4G08950	Phosphate-responsive 1 family protein	28.7485	5.13355	-2.48546	16.5844	2.64549	-2.64822
Gh_A05G1930	A05	AT4G08950	Phosphate-responsive 1 family protein	21.0269	4.72936	-2.15252	16.3058	2.01427	-3.01706
Gh_A02G0671	A02	AT3G18710	plant U-box 29	21.1865	2.57536	-3.0403	5.1103	1.86629	-1.45324
Gh_D11G1830	D11	AT1G43910	P-loop containing nucleoside triphosphate hydrolases superfamily protein	24.9784	6.16098	-2.01945	13.4241	6.39214	-1.07046
Gh_D08G0109	D08	AT5G22250	Polynucleotidyl transferase, ribonuclease H-like superfamily protein	168.844	39.1452	-2.10878	34.5854	12.0975	-1.51546
Gh_A08G0068	A08	AT3G44260	Polynucleotidyl transferase, ribonuclease H-like superfamily protein	136.842	27.1617	-2.33286	23.9598	5.14187	-2.22025
Gh_A04G1167	A04	AT1G70420	Protein of unknown function (DUF1645)	14.7032	1.64125	-3.16326	4.87675	1.58197	-1.6242
Gh_A03G1214	A03	AT1G23710	Protein of unknown function (DUF1645)	21.4897	5.24622	-2.0343	6.03797	2.92182	-1.0472
Gh_D02G2032	D02	AT4G33920	Protein phosphatase 2C family protein	62.0017	6.3485	-3.28782	7.26201	2.72824	-1.4124
Gh_A03G1618	A03	AT4G33920	Protein phosphatase 2C family protein	88.1556	13.8411	-2.6711	15.61	4.01648	-1.95846
Gh_A11G0020	A11	AT3G17790	purple acid phosphatase 17	81.904	40.9405	-1.00041	51.7929	22.678	-1.19146
Gh_D02G1480	D02	AT2G01290	ribose-5-phosphate isomerase 2	20.4997	8.84537	-1.21261	13.1269	4.91344	-1.41772
Gh_A13G0182	A13	AT2G39720	RING-H2 finger C2A	18.9767	6.00336	-1.66039	8.30003	4.04417	-1.03727
Gh_D05G3509	D05	AT1G50600	scarecrow-like 5	26.4076	3.99732	-2.72385	3.07823	1.48849	-1.04825
Gh_A11G0714	A11	AT2G45130	SPX domain gene 3	10.2169	4.53829	-1.17074	11.3777	2.52451	-2.17214
Gh_D02G1805	D02	AT1G28480	Thioredoxin superfamily protein	81.9798	13.1486	-2.64036	16.7519	4.87894	-1.77968
Gh_A09G2087	A09	AT3G16720	TOXICOS EN LEVADURA 2	138.556	61.6735	-1.16775	56.5399	26.5433	-1.09092
Gh_D09G2294	D09	AT3G16720	TOXICOS EN LEVADURA 2	100.804	45.4226	-1.15007	46.0284	21.1176	-1.12408
Gh_A03G2168	A03	AT2G22500	uncoupling protein 5	166.767	29.2607	-2.5108	33.7126	9.26726	-1.86307
Gh_D07G1384	D07	AT2G46400	WRKY DNA-binding protein 46	23.6929	7.59185	-1.64193	6.50504	3.18557	-1.03001
Gh_A07G1274	A07	AT2G46400	WRKY DNA-binding protein 46	31.586	11.4125	-1.46867	5.80161	1.672	-1.79488
Gh_D02G0043	D02	AT4G26640	WRKY family transcription factor family protein	17.6722	5.89722	-1.58338	7.52588	2.58481	-1.5418
Gh_D05G3030	D05	AT5G57560	Xyloglucan endotransglucosylase/hydrolase family protein	45.0414	3.20859	-3.81124	4.1607	0.18321	-4.50526
Gh_A05G2724	A05	AT5G57560	Xyloglucan endotransglucosylase/hydrolase family protein	18.5075	1.34897	-3.77818	2.42922	0.167628	-3.85716
Gh_D05G3929	D05	AT4G25810	xyloglucan endotransglycosylase 6	13.6908	2.63219	-2.37888	7.08484	0.608364	-3.54173
Gh_D04G0825	D04	AT4G30440	UDP-D-glucuronate 4-epimerase 1	155.486	52.6735	-1.56164	74.313	25.1257	-1.56445
Gh_A03G1265	A03	AT1G70090	glucosyl transferase family 8	16.1167	7.07215	-1.18834	11.3534	4.03038	-1.49413
Gh_D02G1704	D02	AT1G70090	glucosyl transferase family 8	11.1918	5.24394	-1.09372	7.88316	2.93042	-1.42767
Gh_D03G1031	D03	AT5G62350	Plant invertase/pectin methylesterase inhibitor superfamily protein	40.0463	9.60586	-2.05968	7.402	1.32886	-2.47772
Gh_D05G3898	D05	AT5G59730	exocyst subunit exo70 family protein H7	9.86159	1.90711	-2.37043	3.80374	1.63013	-1.22243
Gh_A05G0839	A05	AT5G59730	exocyst subunit exo70 family protein H7	14.1514	3.13168	-2.17594	5.25457	1.74255	-1.59237
Gh_A07G0865	A07	AT5G59730	exocyst subunit exo70 family protein H7	24.5857	6.56296	-1.9054	8.11207	4.0289	-1.00968
Gh_D07G0981	D07	AT5G59550	zinc finger (C3HC4-type RING finger) family protein	31.771	0.355869	-6.48022	1.83492	0.248174	-2.88629
Gh_A07G0909	A07	AT3G46620	zinc finger (C3HC4-type RING finger) family protein	100.494	7.03328	-3.83677	13.8241	3.77197	-1.87379
Gh_A03G2086	A03	AT3G46620	zinc finger (C3HC4-type RING finger) family protein	59.2096	16.0366	-1.88447	20.908	9.06954	-1.20495
Gh_D03G1175	D03	AT3G46620	zinc finger (C3HC4-type RING finger) family protein	43.3343	14.1735	-1.61231	17.5881	8.20134	-1.10067
Gh_A01G0984	A01	AT5G04340	zinc finger of Arabidopsis thaliana 6	35.1208	6.47932	-2.43841	15.1358	3.38969	-2.15874
Gh_A03G0330	A03	AT1G49900	C2H2 type zinc finger transcription factor family	44.8499	4.52783	-3.30821	9.47656	1.68285	-2.49345
Gh_A13G2112	A13	AT1G49900	C2H2 type zinc finger transcription factor family	29.4779	1.25462	-4.55431	6.91863	1.6783	-2.04348
Gh_D12G0712	D12	AT1G49900	C2H2 type zinc finger transcription factor family	14.8382	1.8988	-2.96615	3.12711	0.955112	-1.71109
Gh_A02G0836	A02	AT1G49900	C2H2 type zinc finger transcription factor family	100.418	14.6948	-2.77263	28.1146	2.30056	-3.61126
Gh_D13G0451	D13	AT1G49900	C2H2 type zinc finger transcription factor family	63.4438	10.1997	-2.63695	25.8962	10.9299	-1.24446
Gh_D01G1033	D01	AT1G49900	C2H2 type zinc finger transcription factor family	83.3645	15.0564	-2.46905	21.3473	3.90244	-2.45161
Gh_A05G3490	A05	AT5G05250	0	102.539	13.259	-2.95113	18.9213	6.86254	-1.4632
Gh_A01G0811	A01	AT1G21010	0	6.12264	0.761511	-3.00722	2.27184	0.278381	-3.02873
Gh_A10G1461	A10	AT3G06890	0	64.7968	23.5449	-1.46051	41.7871	15.1631	-1.46249
Gh_A04G1129	A04	0	0	14.3957	2.85864	-2.33224	2.11314	0	-10
Gh_A08G2141	A08	0	0	153.244	31.1056	-2.30059	42.9621	9.99907	-2.1032
Gh_D06G0291	D06	0	0	63.8339	13.1851	-2.27541	35.5886	15.7755	-1.17373
Gh_A06G0268	A06	0	0	77.1222	16.2583	-2.24597	51.336	16.1624	-1.66733
Gh_D13G2058	D13	AT5G12010	0	29.6561	0.606795	-5.61098	1.82753	0.207056	-3.1418
Gh_D13G0147	D13	AT5G12010	0	30.0509	0.910565	-5.0445	1.3132	0.533702	-1.29898
Gh_D08G2556	D08	AT5G12010	0	141.515	4.39168	-5.01004	10.1117	1.1076	-3.19052
Gh_A13G1709	A13	AT5G12010	0	44.4892	1.3959	-4.99419	3.87376	0.389798	-3.31293
Gh_A08G2191	A08	AT5G12010	0	83.2084	3.3814	-4.62104	8.3686	0.865458	-3.27345
Gh_A06G0656	A06	AT4G29780	0	158.412	17.0745	-3.21377	26.2411	1.79553	-3.86935
Gh_D06G0746	D06	AT4G29780	0	381.818	43.0043	-3.15033	57.8474	4.1434	-3.80337
Gh_Sca090787G01	scaffold90787	AT4G29780	0	90.6565	14.105	-2.68421	12.0486	0.925425	-3.70261
Gh_A13G0128	A13	AT5G12010	0	27.2794	4.6709	-2.54604	5.011	2.34408	-1.09608
Gh_D09G1770	D09	0	0	56.5088	2.41631	-4.5476	4.97925	1.65147	-1.59218
Gh_A12G1155	A12	AT5G38700	0	63.9057	5.58239	-3.51699	10.8905	1.35186	-3.01005
Gh_D09G1246	D09	AT3G11690	0	18.3674	5.4306	-1.75797	4.82739	1.86274	-1.37382
Gh_D08G1179	D08	AT4G24110	0	20.5108	7.16897	-1.51655	8.18317	3.11991	-1.39115
Gh_D05G3770	D05	AT3G03280	0	141.81	12.0579	-3.5559	21.2015	7.43165	-1.51241
Gh_A05G2765	A05	AT3G03280	0	119.84	11.9405	-3.32718	17.3175	4.06254	-2.09178
Gh_D08G1585	D08	AT3G57450	0	154.876	19.7289	-2.97273	52.5443	9.64524	-2.44564
Gh_A08G1293	A08	AT3G57450	0	182.94	24.5386	-2.89824	40.9175	3.73746	-3.45259
Gh_A08G0956	A08	AT1G32920	0	341.296	62.9413	-2.43894	93.2053	20.5728	-2.17967
Gh_A08G0965	A08	AT4G24110	0	63.4497	11.7465	-2.43338	14.588	4.85898	-1.58606
Gh_D08G1166	D08	AT1G32920	0	536.677	107.988	-2.31319	118.511	27.6822	-2.09799
Gh_D01G0928	D01	AT1G20100	0	78.9207	26.8089	-1.55769	23.6774	10.3807	-1.1896
Gh_D10G2497	D10	AT5G02020	0	69.9773	31.3239	-1.15962	78.973	36.6092	-1.10915
Gh_A07G0226	A07	AT3G11760	0	69.6124	4.09412	-4.08772	6.21078	2.13515	-1.54044
