# Supplementary material for: Transcriptome Analysis of Short Fiber Mutant Ligon lintless-1 (Li1) Reveals Critical Genes and Key Pathways in Cotton Fiber Elongation and Leaf Development
Source: PLoS One. 2015 Nov 24;10(11):e0143503. doi: 10.1371/journal.pone.0143503 (PMC4658197; doi:10.1371/journal.pone.0143503)
Supplement: S4 Table — (XLSX) [file pone.0143503.s006.xlsx]

## Sheet: Sheet1
Supplementary Table 4. List of 12 common DEGs at 1 DPA, 3 DPA and 8 DPA between the mutant Li1 and the wild-type.
Common up-regulated at 1 DPA, 3 DPA and 8 DPA	Chr.	ArabidopsisID	ArabDesc
Gh_D04G0780	D04	AT5G40650	succinate dehydrogenase 2-2
Gh_D04G0850	D04	AT2G41970	Protein kinase superfamily protein
Common down-regulated at 1 DPA, 3 DPA and 8 DPA
Gh_A07G0909	A07	AT3G46620	zinc finger (C3HC4-type RING finger) family protein
Gh_D05G3898	D05	AT5G59730	exocyst subunit exo70 family protein H7
Gh_A05G0839	A05	AT5G59730	exocyst subunit exo70 family protein H7
Gh_D11G0266	D11	AT4G16780	homeobox protein 2
Gh_A05G1931	A05	AT4G08950	Phosphate-responsive 1 family protein
Gh_A13G1114	A13	AT5G55830	Concanavalin A-like lectin protein kinase family protein
Gh_A11G0714	A11	AT2G45130	SPX domain gene 3
Gh_D10G2595	D10	AT1G17420	lipoxygenase 3
Gh_A02G0612	A02	AT1G75750	GAST1 protein homolog 1
Gh_A11G0020	A11	AT3G17790	purple acid phosphatase 17
