# Supplementary material for: Transcriptome Analysis of Short Fiber Mutant Ligon lintless-1 (Li1) Reveals Critical Genes and Key Pathways in Cotton Fiber Elongation and Leaf Development
Source: PLoS One. 2015 Nov 24;10(11):e0143503. doi: 10.1371/journal.pone.0143503 (PMC4658197; doi:10.1371/journal.pone.0143503)
Supplement: S5 Table — (XLSX) [file pone.0143503.s007.xlsx]

## Sheet: Sheet1
Supplementary Table S5. GO enrichment analysis of common DEGs at 1 DPA and 3 DPA.
GO term	GO name	P-Value	#Test	#Ref
Common down-regulated DEGs at 1 DPA and 3 DPA
Biological process
GO:0050896	response to stimulus	1.8233e-09	62	17192
GO:0065007	biological regulation	5.37342e-06	51	15588
GO:0042221	response to chemical	2.73321e-12	49	9606
GO:0050789	regulation of biological process	2.64494e-06	49	14331
GO:0010033	response to organic substance	4.94522e-17	48	6962
GO:0050794	regulation of cellular process	3.23046e-07	46	12109
GO:0009719	response to endogenous stimulus	2.30054e-21	45	4679
GO:0006950	response to stress	3.69243e-07	41	10098
GO:1901700	response to oxygen-containing compound	1.30137e-12	39	6035
GO:0007154	cell communication	7.29172e-10	35	6092
GO:0051716	cellular response to stimulus	8.65758e-07	35	8059
GO:0007165	signal transduction	1.97084e-10	33	5182
GO:0023052	signaling	4.8595e-10	33	5367
GO:0044700	single organism signaling	4.74494e-10	33	5362
GO:0009725	response to hormone	1.63895e-11	31	4150
GO:1901362	organic cyclic compound biosynthetic process	0.000219179	31	8690
GO:0034654	nucleobase-containing compound biosynthetic process	0.000249575	26	6740
GO:0032774	RNA biosynthetic process	5.31043e-05	25	5762
GO:0006351	transcription, DNA-templated	4.97406e-05	25	5739
GO:0070887	cellular response to chemical stimulus	8.34386e-08	24	3714
GO:0010200	response to chitin	9.27961e-19	23	972
GO:0071310	cellular response to organic substance	2.79365e-08	23	3224
GO:1901698	response to nitrogen compound	4.267e-13	23	1816
GO:0010243	response to organonitrogen compound	2.7025e-18	23	1022
GO:0009755	hormone-mediated signaling pathway	6.86377e-09	19	2005
GO:0071495	cellular response to endogenous stimulus	1.78628e-08	19	2130
GO:0032870	cellular response to hormone stimulus	1.63438e-08	19	2118
GO:0009611	response to wounding	1.61577e-13	17	777
GO:0033993	response to lipid	1.30809e-05	15	2154
GO:0097305	response to alcohol	1.53477e-05	14	1915
GO:0009723	response to ethylene	6.25982e-08	12	825
GO:0009737	response to abscisic acid	7.41071e-05	12	1664
GO:0009873	biological regulation	3.76538e-12	11	255
GO:0071369	cellular response to ethylene stimulus	3.34421e-11	11	315
GO:0000160	phosphorelay signal transduction system	2.56061e-10	11	384
GO:0071396	cellular response to lipid	0.000113001	9	988
GO:0034976	response to endoplasmic reticulum stress	0.000246538	8	864
GO:0006986	response to unfolded protein	2.4535e-06	8	446
GO:0071215	cellular response to abscisic acid stimulus	7.9967e-05	8	731
GO:0097306	cellular response to alcohol	0.000214336	8	846
GO:0035967	cellular response to topologically incorrect protein	2.37499e-06	8	444
GO:0034620	cellular response to unfolded protein	2.37499e-06	8	444
GO:0030968	endoplasmic reticulum unfolded protein response	2.04756e-06	8	435
GO:0006984	ER-nucleus signaling pathway	3.58185e-06	8	470
GO:0009738	abscisic acid-activated signaling pathway	5.06741e-05	8	684
GO:0009612	response to mechanical stimulus	3.94493e-10	8	138
GO:0015824	proline transport	0.000281607	4	162
GO:0042759	long-chain fatty acid biosynthetic process	2.08324e-05	2	2
GO:0080164	regulation of nitric oxide metabolic process	3.4678e-05	2	3
Molecular function
GO:0016762	xyloglucan:xyloglucosyl transferase activity	0.000245358	3	61
GO:0047262	polygalacturonate 4-alpha-galacturonosyltransferase activity	2.19862e-05	4	82
GO:0050291	sphingosine N-acyltransferase activity	0.00012423	2	7
Common up-regulated DEGs at 1 DPA and 3 DPA
Biological process
GO:0006529	asparagine biosynthetic process	6.87993e-06	2	15
GO:0006528	asparagine metabolic process	3.73767e-05	2	37
GO:0070981	L-asparagine biosynthetic process	3.94793e-06	2	11
GO:0070982	L-asparagine metabolic process	3.94793e-06	2	11
GO:0043617	cellular response to sucrose starvation	8.64822e-06	2	17
GO:0009835	fruit ripening	5.2158e-05	2	44
GO:0071695	anatomical structure maturation	5.2158e-05	2	44
Molecular function
GO:0043167	ion binding	1.71848e-05	11	14463
GO:0009815	1-aminocyclopropane-1-carboxylate oxidase activity	1.64215e-05	2	24
GO:0004022	alcohol dehydrogenase (NAD) activity	3.17903e-05	2	34
GO:0004066	asparagine synthase (glutamine-hydrolyzing) activity	6.87993e-06	2	15
GO:0051903	S-(hydroxymethyl)glutathione dehydrogenase activity	5.31312e-06	2	13
