# Supplementary material for: Transcriptome Analysis of Short Fiber Mutant Ligon lintless-1 (Li1) Reveals Critical Genes and Key Pathways in Cotton Fiber Elongation and Leaf Development
Source: PLoS One. 2015 Nov 24;10(11):e0143503. doi: 10.1371/journal.pone.0143503 (PMC4658197; doi:10.1371/journal.pone.0143503)
Supplement: S6 Table — (XLSX) [file pone.0143503.s008.xlsx]

## Sheet: Sheet1
Supplementary Table 6 KEGG analysis of DEGs in ovules and leaves.
Pathway	DEGs with pathway annotation (1582)	References genes with pathway annotation(12774)	Ratio(%)	DEGs distribution in each groups
				G1	G2	G3	G4	G5	G6	G7
Starch and sucrose metabolism	110	727	15.1307	19	14	34	9	10	4	20
Phenylpropanoid biosynthesis	74	297	24.9158	6	4	13	4	2	17	28
Phenylalanine metabolism	68	326	20.8589	4	1	14	5	4	16	24
Pentose and glucuronate interconversions	47	284	16.5493	6	10	11	4	3	2	11
Flavonoid biosynthesis	42	162	25.9259	3	1	3	2	7	15	11
Purine metabolism	40	527	7.59013	4	4	5	3	6	11	7
Fatty acid degradation	39	235	16.5957	7	5	11	2	7	6	1
Aminobenzoate degradation	36	225	16	9	5	6	2	9	5	0
Galactose metabolism	35	203	17.2414	1	2	15	5	3	4	5
Tryptophan metabolism	35	217	16.129	6	5	9	2	8	5	0
Retinol metabolism	34	157	21.6561	6	5	10	2	7	3	1
Drug metabolism - cytochrome P450	33	226	14.6018	5	3	11	2	7	4	1
T cell receptor signaling pathway	33	249	13.253	5	3	10	4	3	3	5
Metabolism of xenobiotics by cytochrome P450	32	200	16	5	3	10	2	7	4	1
Cysteine and methionine metabolism	30	203	14.7783	2	4	11	6	5	0	2
Glycerolipid metabolism	30	243	12.3457	7	3	13	5	1	1	0
Arachidonic acid metabolism	28	170	16.4706	7	3	7	2	7	1	1
Steroid hormone biosynthesis	27	159	16.9811	8	3	4	1	7	3	1
Linoleic acid metabolism	27	162	16.6667	7	3	5	2	7	2	1
alpha-Linolenic acid metabolism	26	156	16.6667	1	1	14	3	0	5	2
