# Supplementary material for: Transcriptome Analysis of Short Fiber Mutant Ligon lintless-1 (Li1) Reveals Critical Genes and Key Pathways in Cotton Fiber Elongation and Leaf Development
Source: PLoS One. 2015 Nov 24;10(11):e0143503. doi: 10.1371/journal.pone.0143503 (PMC4658197; doi:10.1371/journal.pone.0143503)
Supplement: S7 Table — (XLSX) [file pone.0143503.s009.xlsx]

## Sheet: Sheet1
Supplementary Table 7. Putative very-long-chain fatty acid metabolism gene between Li1 and WT
					log2(Li1(FPKM)/WT(FPKM))
Gene	Chr.	ArabidopsisID	ArabDesc	Family	1 DPA	3 DPA	8 DPA	Leaf
Gh_A07G1227	A07	AT1G01120	3-ketoacyl-CoA synthase 1	KCS	-1.30598	-0.497376	0.408822	-0.550795
Gh_D02G1726	D02	AT1G68530	3-ketoacyl-CoA synthase 6	KCS	-0.00991506	0.252752	-1.92525	-0.756412
Gh_D09G0549	D09	AT1G04220	3-ketoacyl-CoA synthase 2	KCS	0.119696	-0.7559	-1.07761	1.52381
Gh_A05G0127	A05	AT2G26640	3-ketoacyl-CoA synthase 11	KCS	0.0198891	-1.05452	-0.274783	0.232826
Gh_A01G2000	A01	AT1G19440	3-ketoacyl-CoA synthase 4	KCS	-0.896622	1.03351	-2.24889	0.658766
Gh_D06G2376	D06	AT5G04530	3-ketoacyl-CoA synthase 19	KCS	0.199046	-1.28935	-1.74276	0.416964
Gh_A03G2174	A03	AT1G19440	3-ketoacyl-CoA synthase 4	KCS	-0.304566	0.163575	-0.951078	1.21225
Gh_A06G1558	A06	AT5G04530	3-ketoacyl-CoA synthase 19	KCS	0.278812	-2.50102	-0.897846	3.15487
Gh_A10G1906	A10	AT5G04530	3-ketoacyl-CoA synthase 19	KCS	-0.833796	-0.505594	-1.19495	-0.373279
Gh_A10G1905	A10	AT5G04530	3-ketoacyl-CoA synthase 19	KCS	-0.248005	-0.237677	-1.21174	3.36446
Gh_A10G1904	A10	AT5G04530	3-ketoacyl-CoA synthase 19	KCS	1.26451	-10	-0.894057	-3.78403
Gh_A09G0551	A09	AT1G04220	3-ketoacyl-CoA synthase 2	KCS	-0.132359	-0.70094	-1.0681	0
Gh_D07G1331	D07	AT1G01120	3-ketoacyl-CoA synthase 1	KCS	-1.58494	-1.48156	-0.149769	1.72469
Gh_A10G1051	A10	AT1G04220	3-ketoacyl-CoA synthase 2	KCS	0.386005	-0.869685	-2.11281	-0.334011
Gh_A05G0840	A05	AT2G28630	3-ketoacyl-CoA synthase 12	KCS	-0.350359	-0.664385	-1.04263	0.265386
Gh_D01G1810	D01	AT1G68530	3-ketoacyl-CoA synthase 6	KCS	0.230565	0.180935	-1.49562	-0.537527
Gh_D04G0574	D04	AT5G04530	3-ketoacyl-CoA synthase 19	KCS	-0.545576	-2.71436	0.693193	-1.62827
Gh_A01G0045	A01	AT2G16280	3-ketoacyl-CoA synthase 9	KCS	0.28	-1.30673	-1.11956	1.65764
Gh_D12G1163	D12	AT1G01120	3-ketoacyl-CoA synthase 1	KCS	0.154448	-0.593009	-1.00867	0.396386
Gh_A05G3069	A05	AT5G04530	3-ketoacyl-CoA synthase 19	KCS	0.548076	-3.14606	-0.986295	-0.816632
Gh_A01G1563	A01	AT1G68530	3-ketoacyl-CoA synthase 6	KCS	0.085505	0.17482	-1.6315	-0.465672
Gh_D10G2150	D10	AT5G04530	3-ketoacyl-CoA synthase 19	KCS	0.264172	-1.8895	-1.40092	10
Gh_D10G2187	D10	AT5G04530	3-ketoacyl-CoA synthase 19	KCS	-0.0896411	-1.50074	0.350333	-1.59253
Gh_D10G2189	D10	AT5G04530	3-ketoacyl-CoA synthase 19	KCS	1.93843	-0.746128	-0.776948	-0.628604
Gh_D02G2148	D02	AT1G19440	3-ketoacyl-CoA synthase 4	KCS	0.0386678	-0.655153	-2.75372	0.479908
Gh_A12G1044	A12	AT1G01120	3-ketoacyl-CoA synthase 1	KCS	-0.0846189	-0.695602	-1.5651	0.440224
Gh_A03G1286	A03	AT1G68530	3-ketoacyl-CoA synthase 6	KCS	-0.0583811	-0.359359	-2.26855	-0.649985
Gh_D06G0558	D06	AT2G26640	3-ketoacyl-CoA synthase 11	KCS	0.0664022	0.425048	-0.477071	1.14798
Gh_D01G0045	D01	AT2G16280	3-ketoacyl-CoA synthase 9	KCS	0.225581	-0.995172	-0.691886	0.0533223
Gh_D10G1468	D10	AT1G04220	3-ketoacyl-CoA synthase 2	KCS	-0.302485	-0.460926	-1.8003	0.871763
Gh_D07G0936	D07	AT2G28630	3-ketoacyl-CoA synthase 12	KCS	0.218093	-1.00543	-0.706325	0.397668
Gh_A03G1143	A03	AT1G67730	beta-ketoacyl reductase 1	KCR	-0.00295979	-0.268868	-0.999025	-1.20466
Gh_D11G2117	D11	AT5G10480	Protein-tyrosine phosphatase-like, PTPLA	HCD	0.517527	-1.28722	-0.468736	0.18225
Gh_A11G3137	A11	AT5G10480	Protein-tyrosine phosphatase-like, PTPLA	HCD	0.346729	-1.27017	-0.574392	0.126192
Gh_D10G2013	D10	AT5G16010	3-oxo-5-alpha-steroid 4-dehydrogenase family protein	ECR	-10	-0.0207439	2.57505	-0.28369
Gh_D11G2385	D11	AT5G16010	3-oxo-5-alpha-steroid 4-dehydrogenase family protein	ECR	-0.276516	0.0443665	-0.6794	-1.16436
Gh_A13G2206	A13	AT2G16530	3-oxo-5-alpha-steroid 4-dehydrogenase family protein	ECR	0.729195	0.0639198	-0.498526	1.23048
Gh_Sca008083G01	scaffold8083	AT4G05160	AMP-dependent synthetase and ligase family protein	LACS	-0.600598	0.771666	-4.4683	-1.57366
Gh_A07G0795	A07	AT2G04350	AMP-dependent synthetase and ligase family protein	LACS	-0.477747	0.62063	-1.13294	0.749396
Gh_D09G1372	D09	AT4G05160	AMP-dependent synthetase and ligase family protein	LACS	0.332635	-0.981815	-1.07638	0.322605
Gh_D08G0432	D08	AT1G66120	AMP-dependent synthetase and ligase family protein	LACS	-0.0943672	1.5093	2.52268	-0.433077
Gh_A08G2389	A08	AT3G48990	AMP-dependent synthetase and ligase family protein	LACS	-1.10337	0.0771847	0.74718	1.00571
Gh_Sca228602G01	scaffold228602	AT3G16170	AMP-dependent synthetase and ligase family protein	LACS	0.973676	-2.07743	0.379551	10
Gh_D09G1937	D09	AT5G16340	AMP-dependent synthetase and ligase family protein	LACS	-0.718904	2.54759	-0.399909	0.198222
Gh_A11G0333	A11	AT5G63380	AMP-dependent synthetase and ligase family protein	LACS	-0.294288	2.43124	0.303043	0.018476
Gh_D11G0389	D11	AT5G63380	AMP-dependent synthetase and ligase family protein	LACS	-0.237003	2.32132	-0.234861	-0.448145
Gh_D07G0533	D07	AT5G63380	AMP-dependent synthetase and ligase family protein	LACS	-0.248797	1.34166	-0.420164	-0.249963
Note: The data about this table of each stage and leaf tissues was calculated logarithm base 2 of the ratio FPKM value between Li1 mutant and WT, and the FPKM value calculated by Cuffidff software. In addition, if the FPKM value of WT was "0", and Li1 mutant was more than "0" the logarithm base 2 of FPKM value between them was defined as "10"; Likewise, if the FPKM value of Li1 mutant was "0", an…
