# Supplementary material for: Transcriptome Analysis of Short Fiber Mutant Ligon lintless-1 (Li1) Reveals Critical Genes and Key Pathways in Cotton Fiber Elongation and Leaf Development
Source: PLoS One. 2015 Nov 24;10(11):e0143503. doi: 10.1371/journal.pone.0143503 (PMC4658197; doi:10.1371/journal.pone.0143503)
Supplement: S8 Table — (XLSX) [file pone.0143503.s010.xlsx]

## Sheet: Sheet1
Supplementary Table 8. Putative Hormone related DEGs between Li1 and WT.
				log2(Li1(FPKM)/WT(FPKM))
Gene	Chr.	ArabidopsisID	ArabDesc	1 DPA	3 DPA	8 DPA	Leaf
Ethylene
Gh_A12G2673	A12	AT4G11280	1-aminocyclopropane-1-carboxylic acid (acc) synthase 6	-2.57103	-0.418429	-0.231279	0.806345
Gh_D12G2746	D12	AT4G11280	1-aminocyclopropane-1-carboxylic acid (acc) synthase 6	-3.03965	-0.236554	-1.66559	1.53548
Gh_A02G1046	A02	AT4G11280	1-aminocyclopropane-1-carboxylic acid (acc) synthase 6	-0.63811	-1.74365	1.28547	-0.32031
Gh_D03G0678	D03	AT4G11280	1-aminocyclopropane-1-carboxylic acid (acc) synthase 6	-0.947469	-1.75852	0.736831	0.0245348
Gh_A10G0254	A10	AT1G28360	ERF domain protein 12	-0.246755	-0.287536	-2.22209	1.15843
Gh_D10G0254	D10	AT1G28360	ERF domain protein 12	-0.116684	-0.330024	-1.84252	0.71377
Gh_D06G1403	D06	AT5G44210	erf domain protein 9	-2.2654	-0.69264	0.225579	1.16726
Gh_A03G1376	A03	AT5G44210	erf domain protein 9	-2.38228	-1.7583	-0.584642	0.353166
Gh_D09G0712	D09	AT5G44210	erf domain protein 9	-2.32461	-1.66612	0.244053	0.558876
Gh_D02G1817	D02	AT5G44210	erf domain protein 9	-1.56966	-1.25595	-0.83645	0.292155
Gh_A10G0255	A10	AT5G44210	erf domain protein 9	-1.95921	-1.15202	0.128889	0.520235
Gh_A09G0699	A09	AT5G44210	erf domain protein 9	-2.5214	0.12537	0.91922	0.149443
Gh_A06G1144	A06	AT5G44210	erf domain protein 9	-1.8868	-0.267544	0.156478	0.507337
Gh_D10G0255	D10	AT5G44210	erf domain protein 9	-1.87976	-0.810056	0.0495338	-0.414028
Gh_A08G1686	A08	AT3G23240	ethylene response factor 1	-10	2.57604	0	2.50425
Gh_D08G2044	D08	AT3G23240	ethylene response factor 1	-10	10	-10	2.90093
Gh_D11G1357	D11	AT3G23240	ethylene response factor 1	0.263227	1.64938	-0.41772	4.06753
Gh_A13G1254	A13	AT1G53170	ethylene response factor 8	-4.17246	-1.07105	-0.254419	2.5347
Gh_D12G1291	D12	AT2G40940	ethylene response sensor 1	0.165235	0.00530841	-1.20471	0.227985
Gh_A12G1171	A12	AT2G40940	ethylene response sensor 1	-0.00899296	0.1892	-1.06439	0.661223
Gh_D07G0442	D07	AT4G17500	ethylene responsive element binding factor 1	10	0.0217592	1.75068	-2.58572
Gh_A11G0366	A11	AT4G17500	ethylene responsive element binding factor 1	-0.504298	3.41732	-2.10151	-1.31999
Gh_A12G1953	A12	AT4G17500	ethylene responsive element binding factor 1	-0.84183	2.19834	2.96731	2.56458
Gh_D08G1800	D08	AT4G17500	ethylene responsive element binding factor 1	-0.751232	1.59361	2.40879	3.98142
Gh_A09G1760	A09	AT4G17500	ethylene responsive element binding factor 1	-1.54294	1.83646	2.94144	1.01619
Gh_D09G1869	D09	AT4G17500	ethylene responsive element binding factor 1	-1.83986	2.15631	3.01828	0.063435
Gh_D12G2133	D12	AT4G17500	ethylene responsive element binding factor 1	-0.480584	2.18226	4.50246	1.86001
Gh_D11G0426	D11	AT4G17500	ethylene responsive element binding factor 1	-0.660545	2.73611	0.361367	-0.759674
Gh_A05G1332	A05	AT5G47220	ethylene responsive element binding factor 2	-1.57823	1.89828	-0.2719	10
Gh_D05G3616	D05	AT1G50640	ethylene responsive element binding factor 3	0.134228	-0.0778722	-1.26438	0.00311917
Gh_A11G2519	A11	AT1G50640	ethylene responsive element binding factor 3	-0.0987898	0.225688	-1.10757	0.853253
Gh_A04G0305	A04	AT3G15210	ethylene responsive element binding factor 4	-1.82269	-0.0695023	0.0978523	1.17683
Gh_D01G0450	D01	AT3G15210	ethylene responsive element binding factor 4	-2.71426	-1.10471	-0.118362	0.251979
Gh_D05G3348	D05	AT3G15210	ethylene responsive element binding factor 4	-1.60643	-0.750208	-0.643017	0.955494
Gh_A12G1955	A12	AT5G47230	ethylene responsive element binding factor 5	-1.86635	-1.14901	1.91491	-0.122829
Gh_D12G2135	D12	AT5G47230	ethylene responsive element binding factor 5	-1.41858	-1.07185	2.17578	-0.221886
Gh_A03G0066	A03	AT5G47230	ethylene responsive element binding factor 5	-2.06444	-2.44503	0.352799	-0.836944
Gh_D03G1591	D03	AT5G47230	ethylene responsive element binding factor 5	-1.96874	-2.23928	0.822247	-0.188029
Gh_D12G2134	D12	AT5G47230	ethylene responsive element binding factor 5	-2.93474	-1.01664	1.1933	-0.555996
Gh_A12G1954	A12	AT5G47230	ethylene responsive element binding factor 5	-2.31215	0.308422	0.106893	1.39173
Gh_A08G1503	A08	AT5G47230	ethylene responsive element binding factor 5	-1.44793	-0.696782	0.764027	-0.396281
Gh_D07G0107	D07	AT2G19590	ACC oxidase 1	0.343257	0.497642	1.21304	0.242742
Gh_A06G1341	A06	AT1G05010	ethylene-forming enzyme	-1.2758	2.46332	-2.83772	1.21865
Gh_D07G1899	D07	AT1G05010	ethylene-forming enzyme	-0.0706762	-1.13826	-2.05365	-0.109868
Gh_A08G0460	A08	AT1G05010	ethylene-forming enzyme	-0.39076	0.579427	-1.17003	-0.577091
Gh_A07G0775	A07	AT1G05010	ethylene-forming enzyme	-0.437584	0.0488547	-0.999469	-1.02825
Gh_A07G0773	A07	AT1G05010	ethylene-forming enzyme	-0.425096	1.04485	-0.340838	-0.308349
Gh_D07G0842	D07	AT1G05010	ethylene-forming enzyme	-0.712466	1.44237	0.856552	-0.952109
Gh_D08G0546	D08	AT1G05010	ethylene-forming enzyme	-0.605134	1.49168	0.956332	-0.107043
Gh_Sca081609G01	scaffold81609	AT1G05010	ethylene-forming enzyme	-0.52211	1.94302	0.256333	-0.48098
Gh_D07G0841	D07	AT1G05010	ethylene-forming enzyme	-1.91669	2.11052	-1.05696	0.173288
Gh_A05G1492	A05	AT1G05010	ethylene-forming enzyme	1.71193	3.3169	0.163359	-0.436975
Gh_D05G1663	D05	AT1G05010	ethylene-forming enzyme	2.31348	4.68829	0.156333	-0.0682346
Gh_A11G1416	A11	AT1G05010	ethylene-forming enzyme	-10	10	0	0.430733
Gh_D11G1565	D11	AT1G05010	ethylene-forming enzyme	-5.18463	2.3056	-2.78646	-0.947527
Gh_A07G0774	A07	AT1G05010	ethylene-forming enzyme	-1.00967	0.193883	-0.560431	0.83007
Gh_Sca103349G01	scaffold103349	AT2G31230	ethylene-responsive element binding factor 15	0.819827	1.86258	-0.373398	2.89975
Gh_A06G1064	A06	AT4G20880	ethylene-responsive nuclear protein / ethylene-regulated nuclear protein (ERT2)	-0.903689	-1.04827	-0.163257	0.0969124
Gh_D06G1297	D06	AT4G20880	ethylene-responsive nuclear protein / ethylene-regulated nuclear protein (ERT2)	-1.3594	-0.623101	0.386038	-0.268355
Auxin
Gh_A11G0030	A11	AT1G73590	Auxin efflux carrier family protein	0.485168	-0.866325	-1.13706	0.700853
Gh_A11G2745	A11	AT1G73590	Auxin efflux carrier family protein	0.199772	-0.855162	-1.00985	1.06772
Gh_D12G2556	D12	AT1G73590	Auxin efflux carrier family protein	0.0809528	-1.15648	0.2057	-0.732485
Gh_D09G2198	D09	AT2G33310	Auxin-induced protein 13	0.0110554	-1.80271	-0.0715119	0.188607
Gh_D07G1609	D07	AT3G07390	Auxin-responsive family protein	0.703194	-1.67391	-1.90336	0
Gh_D07G1679	D07	AT5G35735	Auxin-responsive family protein	-0.962843	0.124314	-1.22437	0.633331
Gh_D07G1999	D07	AT3G07390	Auxin-responsive family protein	0.083628	-1.13312	-0.657587	0.605553
Gh_A07G1529	A07	AT5G35735	Auxin-responsive family protein	-1.57169	0.687016	-1.45925	1.08575
Gh_A01G2047	A01	AT4G03400	Auxin-responsive GH3 family protein	10	0	0	-4.34739
Gh_A05G3362	A05	AT1G28130	Auxin-responsive GH3 family protein	-0.159993	0.52311	0.273014	-1.89037
Gh_A03G1628	A03	AT2G14960	Auxin-responsive GH3 family protein	-1.62921	-0.936513	-0.764948	1.71827
Gh_A01G0547	A01	AT5G54510	Auxin-responsive GH3 family protein	-0.0459398	0.500077	-3.26055	2.89508
Gh_D01G0559	D01	AT5G54510	Auxin-responsive GH3 family protein	0.0860673	0.557447	-2.18174	3.543
Gh_D02G1794	D02	AT1G28130	Auxin-responsive GH3 family protein	-0.350245	0.740074	-2.5511	-0.279055
Gh_D11G1989	D11	AT2G14960	Auxin-responsive GH3 family protein	-2.35253	-0.419513	-1.77742	2.76966
Gh_A07G1280	A07	AT2G46370	Auxin-responsive GH3 family protein	0.0386037	0.266911	-1.73153	-0.284737
Gh_A11G1993	A11	AT2G14960	Auxin-responsive GH3 family protein	-1.70693	-0.742683	-1.71167	3.45383
Gh_A03G1429	A03	AT5G54510	Auxin-responsive GH3 family protein	-0.292538	2.6121	-1.3223	1.53583
Gh_A04G0874	A04	AT1G28130	Auxin-responsive GH3 family protein	-0.22225	0.330719	1.04567	0.153291
Gh_D11G0514	D11	AT2G14960	Auxin-responsive GH3 family protein	-1.96889	0.154845	1.15132	-2.18922
Gh_D01G0162	D01	AT4G03400	Auxin-responsive GH3 family protein	0.0206488	-2.68222	-1.85323	-1.27306
Gh_A13G0392	A13	AT2G14960	Auxin-responsive GH3 family protein	-1.03188	-1.45129	-0.652175	0.36794
Gh_D12G0182	D12	AT2G14960	Auxin-responsive GH3 family protein	-2.22529	-1.20098	-1.14481	-3.38533
Gh_D13G0434	D13	AT2G14960	Auxin-responsive GH3 family protein	-0.685582	-1.06111	-0.827359	0.816798
Gh_D08G0262	D08	AT1G28130	Auxin-responsive GH3 family protein	-0.249171	1.25883	-0.80741	0.70942
Gh_D01G0557	D01	AT5G54510	Auxin-responsive GH3 family protein	-0.260277	1.30477	-0.453198	-0.253778
Gh_A01G0546	A01	AT5G54510	Auxin-responsive GH3 family protein	-0.567119	2.19155	-1.17469	1.22606
Gh_D02G2045	D02	AT2G14960	Auxin-responsive GH3 family protein	-2.18718	-0.704208	-0.83929	0.873034
Gh_A11G0443	A11	AT2G14960	Auxin-responsive GH3 family protein	-1.62492	0.376504	0.160739	-0.693109
Gh_A05G1145	A05	AT1G17345	SAUR-like auxin-responsive protein family	-0.855796	-3.06922	0.42025	-3.68668
Gh_D05G1322	D05	AT1G17345	SAUR-like auxin-responsive protein family	-0.161373	-1.43692	-0.937013	-3.15582
Gh_A06G0714	A06	AT3G43120	SAUR-like auxin-responsive protein family	0.290781	-0.160759	-0.352409	1.79023
Gh_A08G1096	A08	AT2G46690	SAUR-like auxin-responsive protein family	10	2.11696	-2.09461	-0.841471
Gh_D12G0289	D12	AT1G75590	SAUR-like auxin-responsive protein family	-0.335927	-0.967146	-1.72341	0.320624
Gh_D06G0011	D06	AT1G75590	SAUR-like auxin-responsive protein family	-0.1638	-0.885545	-1.00902	1.32439
Gh_D13G0966	D13	AT4G34810	SAUR-like auxin-responsive protein family	0.415607	2.40809	1.81333	1.94335
Gh_D09G1854	D09	AT4G22620	SAUR-like auxin-responsive protein family	-3.92843	-2.43905	-1.15241	-0.666207
Gh_A09G1379	A09	AT3G09870	SAUR-like auxin-responsive protein family	-1.65809	-2.16084	10	-10
Gh_A05G2185	A05	AT1G75580	SAUR-like auxin-responsive protein family	-0.370862	-2.15664	0.498204	0.277856
Gh_D13G2504	D13	AT1G75590	SAUR-like auxin-responsive protein family	0.0920494	-1.69451	-0.447029	-1.77835
Gh_D13G1275	D13	AT3G12830	SAUR-like auxin-responsive protein family	-0.710045	1.53011	-0.388711	0.0376486
Gh_A09G1745	A09	AT4G22620	SAUR-like auxin-responsive protein family	-4.68102	-1.77536	0.62508	-0.820942
Gh_A06G0054	A06	AT1G75590	SAUR-like auxin-responsive protein family	-1.32097	-0.615194	0.0239269	1.52334
Gh_D08G0477	D08	AT3G62980	F-box/RNI-like superfamily protein	0.321353	1.18337	-0.403895	0.377095
Gh_A08G0390	A08	AT3G62980	F-box/RNI-like superfamily protein	-0.355523	1.27901	-0.385089	0.448659
Gh_D01G0681	D01	AT5G55250	IAA carboxylmethyltransferase 1	-1.1462	0.321098	-1.16437	-0.190543
Gh_D06G0411	D06	AT1G44350	IAA-leucine resistant (ILR)-like gene 6	-1.21154	1.25762	-1.2289	0.418465
Gh_D03G0442	D03	AT4G15550	indole-3-acetate beta-D-glucosyltransferase	-0.916602	0.501707	-3.11185	2.79845
Gh_D06G0382	D06	AT1G77690	like AUX1 3	0.07558	0.0332061	-1.7615	1.06674
Gh_D02G2237	D02	AT2G21050	like AUXIN RESISTANT 2	0.147547	-0.310013	-1.04696	0.390624
BR
Gh_A07G1623	A07	AT3G30180	brassinosteroid-6-oxidase 2	0.222885	-1.20292	-1.14059	1.18526
Gh_A07G0725	A07	AT3G30180	brassinosteroid-6-oxidase 2	0.0437303	0.578907	-1.35666	0.359695
Gh_D07G1822	D07	AT3G30180	brassinosteroid-6-oxidase 2	0.175079	-1.30431	-1.19809	0.351556
Gh_A12G0969	A12	AT3G61460	brassinosteroid-responsive RING-H2	-2.8902	-2.32339	0.950049	-0.279761
Gh_D12G1081	D12	AT3G61460	brassinosteroid-responsive RING-H2	-2.50569	-2.03941	0.726158	-0.447743
Gh_D08G1279	D08	AT3G61460	brassinosteroid-responsive RING-H2	-0.804144	-1.26975	-0.545526	0.458145
Gh_D08G0373	D08	AT3G61460	brassinosteroid-responsive RING-H2	-2.53702	-2.37027	-1.16154	-1.15514
Gh_A04G0005	A04	AT1G55610	BRI1 like	0.076258	0.186495	-1.19238	-0.477265
Gh_D05G3727	D05	AT1G55610	BRI1 like	-0.0136305	0.303454	-1.10153	-0.598961
Gh_Sca004882G01	scaffold4882	AT2G01950	BRI1-like 2	0.596304	-1.7667	-0.508843	0.0283901
ABA
Gh_D09G1743	D09	AT5G59220	highly ABA-induced PP2C gene 1	-2.50821	3.59864	-10	0
Gh_D05G3907	D05	AT1G07430	highly ABA-induced PP2C gene 2	-0.154538	-0.208091	-1.54577	-1.07597
Gh_A09G1649	A09	AT1G07430	highly ABA-induced PP2C gene 2	-1.92231	1.41993	-3.68708	-0.747038
Gh_D06G0356	D06	AT3G56850	ABA-responsive element binding protein 3	0.293542	-0.88107	-2.11941	0.423952
Gh_A05G1751	A05	AT1G45249	abscisic acid responsive elements-binding factor 2	-0.481461	0.974642	-0.320294	1.20622
Gh_D05G2495	D05	AT1G45249	abscisic acid responsive elements-binding factor 2	0.460232	1.52815	-0.560971	1.75376
Gh_D13G0595	D13	AT5G23370	GRAM domain-containing protein / ABA-responsive protein-related	-0.304683	0.498763	-1.85866	0.826447
Gh_A13G0537	A13	AT5G08350	GRAM domain-containing protein / ABA-responsive protein-related	-0.377602	0.543343	-0.998609	1.10123
Gh_D02G1932	D02	AT5G08350	GRAM domain-containing protein / ABA-responsive protein-related	-0.75222	-1.16205	-0.231546	-1.14335
Gh_A03G1466	A03	AT5G23370	GRAM domain-containing protein / ABA-responsive protein-related	-0.709172	-1.09267	0.0293782	-0.246241
cytokinin
Gh_D06G0733	D06	AT5G56970	cytokinin oxidase 3	-0.167532	1.27557	-3.52389	-0.521444
Gh_A06G0643	A06	AT5G56970	cytokinin oxidase 3	0	10	-2.82263	-0.0643332
Gh_A06G1842	A06	AT1G75450	cytokinin oxidase 5	-2.03598	0.622316	0.967668	0.21576
Gh_D06G0885	D06	AT5G21482	cytokinin oxidase 7	0.343248	-0.0102219	-0.295475	-1.35527
Gh_A13G0113	A13	AT2G41510	cytokinin oxidase/dehydrogenase 1	0.406512	3.31588	-2.07364	-1.0819
Gh_D13G0129	D13	AT3G63440	cytokinin oxidase/dehydrogenase 6	-0.615702	2.58891	-1.40995	-2.16602
Gh_D10G2429	D10	AT3G63440	cytokinin oxidase/dehydrogenase 6	0.0373015	-0.605109	1.88699	-1.93245
Gibberellin
Gh_D09G0042	D09	AT5G51810	gibberellin 20 oxidase 2	1.18297	0.829484	0.176077	1.37536
Gh_A09G0044	A09	AT5G51810	gibberellin 20 oxidase 2	-0.23521	0.220625	1.18019	-0.140222
Gh_D09G1698	D09	AT5G51810	gibberellin 20 oxidase 2	0.072727	-1.24675	0.00960236	-1.64786
Gh_D12G1239	D12	AT1G02400	gibberellin 2-oxidase 6	0	0.790338	-10	0
Gh_A01G0237	A01	AT1G02400	gibberellin 2-oxidase 6	-0.703507	0.365429	-2.36485	-1.23803
Gh_A03G0973	A03	AT4G21200	gibberellin 2-oxidase 8	0.665889	-0.238126	0.872479	1.69638
Gh_D02G1357	D02	AT4G21200	gibberellin 2-oxidase 8	0.951478	-1.41245	-1.78108	1.51411
Gh_D06G2009	D06	AT1G15550	gibberellin 3-oxidase 1	-0.509432	2.03363	-2.49769	1.7267
Gh_D11G1996	D11	AT2G14900	Gibberellin-regulated family protein	1.4459	-2.71	1.43662	-10
Gh_D04G1574	D04	AT2G14900	Gibberellin-regulated family protein	0.000972385	0.459193	-0.644098	-1.88713
Gh_A09G2394	A09	AT5G14920	Gibberellin-regulated family protein	-0.21127	0.88003	1.80583	1.65039
Gh_D04G0493	D04	AT5G14920	Gibberellin-regulated family protein	0.701194	0.682157	-3.32024	0
Gh_D13G1609	D13	AT1G78440	Arabidopsis thaliana gibberellin 2-oxidase 1	-0.68298	2.74903	-1.02277	1.74482
Gh_A13G1308	A13	AT1G78440	Arabidopsis thaliana gibberellin 2-oxidase 1	-0.970691	3.24206	-0.747322	1.43873
Note: The data about this table of each stage and leaf tissues was calculated logarithm base 2 of the ratio FPKM value between Li1 mutant and WT, and the FPKM value calculated by Cuffidff software. In addition, if the FPKM value of WT was "0", and Li1 mutant was more than "0" the logarithm base 2 of FPKM value between them was defined as "10"; Likewise, if the FPKM value of Li1 mutant was "0", an…
