# Supplementary material for: Transcriptome Analysis of Short Fiber Mutant Ligon lintless-1 (Li1) Reveals Critical Genes and Key Pathways in Cotton Fiber Elongation and Leaf Development
Source: PLoS One. 2015 Nov 24;10(11):e0143503. doi: 10.1371/journal.pone.0143503 (PMC4658197; doi:10.1371/journal.pone.0143503)
Supplement: S9 Table — (XLSX) [file pone.0143503.s011.xlsx]

## Sheet: Sheet1
Supplementary Table 9. Putative cell wall related DEGs in between Li1 and WT.
				log2(Li1(FPKM)/WT(FPKM))
Gene	Chr.	ArabidopsisID	ArabDesc	1 DPA	3 DPA	8 DPA	Leaf
Gh_A12G1255	A12	AT2G20870	cell wall protein precursor, putative	0.0388702	0.541332	-2.79513	0.268782
Gh_D13G1742	D13	AT1G55850	cellulose synthase like E1	-0.302785	0.0553581	0.284021	-1.50021
Gh_D11G2416	D11	AT1G55850	cellulose synthase like E1	-0.0906654	1.69142	-0.532601	-1.07396
Gh_A11G2099	A11	AT1G55850	cellulose synthase like E1	-0.188966	1.18722	0.0548798	0.14572
Gh_A11G2106	A11	AT1G55850	cellulose synthase like E1	0.135743	2.81006	0.564185	0.20341
Gh_D11G2417	D11	AT1G55850	cellulose synthase like E1	0.103532	0.576644	-1.00089	0.35975
Gh_D09G2165	D09	AT1G55850	cellulose synthase like E1	-1.21241	3.81082	0.455795	0.377916
Gh_D09G2167	D09	AT1G55850	cellulose synthase like E1	0.899226	-0.831257	1.06732	0.609801
Gh_D02G0410	D02	AT4G24010	cellulose synthase like G1	-1.6853	1.31335	1.65713	1.65742
Gh_A02G0356	A02	AT4G24000	cellulose synthase like G2	-1.73938	2.03508	0.0259626	0
Gh_A09G1964	A09	AT4G24000	cellulose synthase like G2	0.658083	1.08499	1.72363	0.798076
Gh_D12G2324	D12	AT4G23990	cellulose synthase like G3	-0.326844	1.43577	-0.176651	-0.0918653
Gh_D09G2166	D09	AT4G23990	cellulose synthase like G3	-0.680817	1.91132	-0.486078	10
Gh_D09G0899	D09	AT5G22740	cellulose synthase-like A02	0.115733	0.0949915	-1.09186	0.928563
Gh_D12G2049	D12	AT3G03050	cellulose synthase-like D3	-0.499764	-1.03819	-1.12519	-0.161533
Gh_D08G2355	D08	AT3G03050	cellulose synthase-like D3	-0.282319	-0.28394	-1.11725	-0.0397194
Gh_D12G1289	D12	AT1G02730	cellulose synthase-like D5	0.365324	-0.0625651	-0.264564	2.89579
Gh_A12G1169	A12	AT1G02730	cellulose synthase-like D5	0.262906	0.0102637	-0.352072	3.02854
Gh_D02G2393	D02	AT4G07960	Cellulose-synthase-like C12	0.207482	-1.19912	-0.312467	-0.383645
Gh_A05G0523	A05	AT4G31590	Cellulose-synthase-like C5	0.181478	-0.488329	-1.50774	0.162369
Gh_A13G0320	A13	AT1G09790	COBRA-like protein 6 precursor	-1.02456	0.0911132	-2.10221	-10
Gh_D13G0359	D13	AT1G09790	COBRA-like protein 6 precursor	-0.349507	-0.238525	-2.66998	-0.513968
Gh_A11G1232	A11	AT2G20370	Exostosin family protein	-0.627292	-0.382797	-1.49518	-0.26173
Gh_D11G1378	D11	AT2G20370	Exostosin family protein	-0.650136	-0.786424	-1.29345	-0.112231
Gh_D05G1754	D05	AT1G20190	expansin 11	-0.365773	0.806187	-2.08154	-0.877303
Gh_A05G1576	A05	AT1G20190	expansin 11	-0.420753	1.29508	-1.93559	-0.304045
Gh_A13G0672	A13	AT1G26770	expansin A10	0.579216	-0.179119	-2.31588	-1.59334
Gh_D12G1759	D12	AT2G03090	expansin A15	1.36772	-0.381101	0.419418	-2.22416
Gh_A03G0885	A03	AT2G03090	expansin A15	0.566495	-0.662908	-2.03514	-0.121716
Gh_D07G2095	D07	AT2G03090	expansin A15	10	10	-10	0
Gh_D05G2934	D05	AT2G03090	expansin A15	0.931844	-1.86711	-10	0
Gh_Sca005793G01	scaffold5793	AT2G03090	expansin A15	-0.135536	-1.38745	-5.56637	0
Gh_A12G1619	A12	AT2G03090	expansin A15	0.917903	0.922626	-1.5833	0.0920648
Gh_D02G1269	D02	AT2G03090	expansin A15	0.579105	-1.67943	-0.636642	0.455576
Gh_A05G3211	A05	AT5G39280	expansin A23	-1.79401	0.689428	-4.24314	0
Gh_D04G0396	D04	AT5G39280	expansin A23	-0.150817	0.472827	-2.64679	0
Gh_A05G0808	A05	AT2G39700	expansin A4	-0.101686	-0.145955	-1.13786	1.21068
Gh_A07G0902	A07	AT2G39700	expansin A4	0.131107	-0.52217	-0.095949	1.31832
Gh_D13G0200	D13	AT2G39700	expansin A4	-0.306959	0.134639	0.503071	1.38333
Gh_A13G0185	A13	AT2G39700	expansin A4	-0.64438	0.30016	-0.194643	1.72609
Gh_D01G2169	D01	AT2G39700	expansin A4	0.746863	-0.187598	1.9608	-0.702941
Gh_A03G0359	A03	AT2G39700	expansin A4	0.088962	-0.824673	-1.002	0.0606046
Gh_D09G1463	D09	AT2G39700	expansin A4	0.697592	-1.28197	-1.50827	0.199435
Gh_D03G1194	D03	AT2G39700	expansin A4	0.228306	-1.19554	-0.867487	0.281969
Gh_A09G1454	A09	AT2G39700	expansin A4	0.416374	-1.10398	-0.817502	0.384272
Gh_A04G0707	A04	AT2G39700	expansin A4	0.788189	0.164671	-1.23295	1.52551
Gh_D09G0128	D09	AT3G29030	expansin A5	-1.02791	-0.856014	-0.730941	-2.07762
Gh_A09G0135	A09	AT3G29030	expansin A5	-1.54405	-1.45868	-0.483655	-1.08424
Gh_D13G0060	D13	AT2G40610	expansin A8	1.43849	-0.255752	-3.34497	-1.46075
Gh_D13G2460	D13	AT2G40610	expansin A8	-0.755577	-1.10941	-10	2.58674
Gh_D10G1861	D10	AT2G40610	expansin A8	-0.0205092	0.269303	-1.31175	-1.04055
Gh_A13G0050	A13	AT2G40610	expansin A8	0.505951	-0.120334	-2.80651	-0.906006
Gh_D05G2650	D05	AT2G40610	expansin A8	-0.297478	2.0348	-1.49905	-0.421499
Gh_D04G1924	D04	AT2G40610	expansin A8	-1.03707	1.30984	-3.4042	-0.359618
Gh_A05G3493	A05	AT2G40610	expansin A8	-1.14152	2.0537	-2.70246	0.0717943
Gh_D10G1145	D10	AT2G40610	expansin A8	0.215081	0.0395339	-2.35774	1.04096
Gh_A10G2323	A10	AT2G40610	expansin A8	0.189255	0.0157663	-2.06724	1.14124
Gh_A12G0861	A12	AT1G65680	expansin B2	-1.49415	1.53731	-2.5473	-10
Gh_D12G1393	D12	AT4G28250	expansin B3	0.59496	-0.125185	-1.16805	0.436185
Gh_A12G1270	A12	AT4G28250	expansin B3	0.231307	-0.46097	-1.97814	1.08564
Gh_A03G2186	A03	AT3G45970	expansin-like A1	-1.19131	1.31972	0.706954	-2.03063
Gh_A01G1439	A01	AT4G38400	expansin-like A2	-0.682884	-1.82623	-0.617741	0.430908
Gh_D01G1679	D01	AT4G38400	expansin-like A2	-0.555117	-1.10719	-0.507521	0.958522
Gh_A04G1065	A04	AT4G38400	expansin-like A2	-0.633335	3.42733	2.34353	10
Gh_D08G1777	D08	AT4G17030	expansin-like B1	-0.0240601	3.82374	0.890339	3.08449
Gh_Sca014110G01	scaffold14110	AT4G17030	expansin-like B1	0.724064	10	0.396361	0.802938
Gh_D08G1774	D08	AT4G17030	expansin-like B1	-1.22646	3.22796	-3.24106	10
Gh_A08G1477	A08	AT4G17030	expansin-like B1	10	10	4.56354	10
Gh_D07G1945	D07	AT4G12730	FASCICLIN-like arabinogalactan 2	-0.628525	-1.28039	0.563569	-0.825216
Gh_D11G3503	D11	AT4G12730	FASCICLIN-like arabinogalactan 2	-0.162683	-1.20187	1.17692	-0.0106115
Gh_A11G1380	A11	AT4G12730	FASCICLIN-like arabinogalactan 2	0.56105	-1.5627	0.160477	0.32262
Gh_D13G0034	D13	AT5G06390	FASCICLIN-like arabinogalactan protein 17 precursor	-0.0235461	-1.39316	-0.218123	0.392767
Gh_D12G1024	D12	AT2G45470	FASCICLIN-like arabinogalactan protein 8	0.459878	-1.09225	-0.436736	0.174795
Gh_D11G0869	D11	AT2G45470	FASCICLIN-like arabinogalactan protein 8	0.591789	-1.1252	-0.508134	1.57312
Gh_A11G0748	A11	AT3G60900	FASCICLIN-like arabinogalactan-protein 10	0.0130229	-1.42701	-0.778635	1.3255
Gh_D09G1018	D09	AT5G60490	FASCICLIN-like arabinogalactan-protein 12	0.306772	0.61977	-0.997275	0.509694
Gh_A09G0998	A09	AT5G60490	FASCICLIN-like arabinogalactan-protein 12	0.395118	0.765238	-1.29093	0.750627
Gh_D08G0982	D08	AT5G34940	glucuronidase 3	0.0751724	-1.45328	-0.00762309	0.0111647
Gh_A08G2268	A08	AT5G34940	glucuronidase 3	-0.809248	1.84121	-1.47559	0.496808
Gh_D09G0300	D09	AT3G01640	glucuronokinase G	-0.458233	1.00916	-0.617158	1.04618
Gh_A02G0972	A02	AT4G02290	glycosyl hydrolase 9B13	0.674096	-0.730483	-0.991174	1.95381
Gh_D03G0779	D03	AT4G02290	glycosyl hydrolase 9B13	0.679825	-0.894668	-2.46353	2.22498
Gh_A11G1419	A11	AT2G32990	glycosyl hydrolase 9B8	0.251554	-1.22236	-4.70955	-0.405284
Gh_D11G1570	D11	AT2G32990	glycosyl hydrolase 9B8	0.0961641	-0.189985	-1.17734	-0.338508
Gh_A12G0167	A12	AT4G33840	Glycosyl hydrolase family 10 protein	-1.11418	1.59449	-3.51762	-10
Gh_D12G0171	D12	AT4G33840	Glycosyl hydrolase family 10 protein	1.18953	2.12299	-3.06765	0
Gh_A05G1858	A05	AT1G10050	glycosyl hydrolase family 10 protein / carbohydrate-binding domain-containing protein	-0.161617	0.0578035	1.79536	-0.408177
Gh_D06G0226	D06	AT1G10050	glycosyl hydrolase family 10 protein / carbohydrate-binding domain-containing protein	0.0456452	0.526751	-1.48616	-0.266774
Gh_A01G1572	A01	AT1G78060	Glycosyl hydrolase family protein	-0.227831	0.339023	-1.43012	-0.471395
Gh_A05G0625	A05	AT5G04885	Glycosyl hydrolase family protein	-0.775076	0.840112	-1.60757	-0.441039
Gh_D05G0774	D05	AT5G04885	Glycosyl hydrolase family protein	-1.11449	-0.150161	-2.8301	-0.285613
Gh_A10G1360	A10	AT5G01930	Glycosyl hydrolase superfamily protein	-0.483624	1.09459	-1.55881	-0.472682
Gh_D05G1835	D05	AT5G66460	Glycosyl hydrolase superfamily protein	0.0420893	0.154702	-1.92639	0.359774
Gh_A05G1646	A05	AT5G66460	Glycosyl hydrolase superfamily protein	-0.0272964	-0.271996	-1.92536	0.383509
Gh_D02G2433	D02	AT4G33820	Glycosyl hydrolase superfamily protein	-0.885427	0.556895	-2.30697	0.66565
Gh_A03G1600	A03	AT4G33820	Glycosyl hydrolase superfamily protein	-0.749254	0.414707	-2.61834	1.89288
Gh_A12G1959	A12	AT4G16790	hydroxyproline-rich glycoprotein family protein	-0.34843	0.308079	-1.33371	0.139151
Gh_D12G2138	D12	AT4G16790	hydroxyproline-rich glycoprotein family protein	-0.408706	-0.140423	-0.999667	0.224963
Gh_A03G1651	A03	AT5G46330	Leucine-rich receptor-like protein kinase family protein	-1.46569	1.89247	0.84319	-1.98064
Gh_D06G0679	D06	AT5G46330	Leucine-rich receptor-like protein kinase family protein	0.273146	-0.932216	-1.09933	0.563508
Gh_D13G2080	D13	AT2G33170	Leucine-rich repeat receptor-like protein kinase family protein	0.0848179	-0.282021	-1.01418	-1.95445
Gh_D10G0404	D10	AT5G44700	Leucine-rich repeat transmembrane protein kinase	-0.584094	-1.49963	-10	-10
Gh_A13G0327	A13	AT4G20140	Leucine-rich repeat transmembrane protein kinase	-0.0110445	1.82379	-0.116896	0.579953
Gh_A01G0994	A01	AT4G20140	Leucine-rich repeat transmembrane protein kinase	-0.684127	1.53566	1.01329	0.626669
Gh_A05G3533	A05	AT4G20140	Leucine-rich repeat transmembrane protein kinase	0.32855	-0.731888	-1.19885	0.798988
Gh_D04G0074	D04	AT4G20140	Leucine-rich repeat transmembrane protein kinase	0.284614	-0.637783	-1.3126	1.03595
Gh_A09G1182	A09	AT5G07280	Leucine-rich repeat transmembrane protein kinase	-0.956391	2.48366	-0.512381	1.19262
Gh_A12G1023	A12	AT1G01220	L-fucokinase/GDP-L-fucose pyrophosphorylase	-0.00965057	0.640457	1.07616	-0.25047
Gh_A06G1051	A06	AT1G30620	NAD(P)-binding Rossmann-fold superfamily protein	0.142134	-0.316062	-0.0858371	1.46547
Gh_A02G0485	A02	AT3G62830	NAD(P)-binding Rossmann-fold superfamily protein	-0.0442471	0.207007	-1.77724	0
Gh_D10G0059	D10	AT1G30620	NAD(P)-binding Rossmann-fold superfamily protein	-0.146723	0.0206964	1.1258	0.83787
Gh_A01G0957	A01	AT1G19300	Nucleotide-diphospho-sugar transferases superfamily protein	-1.34602	0.343495	-0.0214649	-0.514926
Gh_D05G1880	D05	AT1G19300	Nucleotide-diphospho-sugar transferases superfamily protein	-0.249317	-1.56417	-0.544407	-0.509471
Gh_A10G0667	A10	AT5G17200	Pectin lyase-like superfamily protein	-0.499762	1.09547	-2.79835	2.15318
Gh_D12G1856	D12	AT1G67750	Pectate lyase family protein	-0.283406	-0.0825564	-2.1254	-0.318342
Gh_A03G1147	A03	AT5G63180	Pectin lyase-like superfamily protein	-0.246117	0.304593	-2.0806	1.68182
Gh_D03G0971	D03	AT1G67750	Pectate lyase family protein	0.099467	-0.314258	-1.93231	0.23146
Gh_D11G0114	D11	AT3G48950	Pectin lyase-like superfamily protein	-0.224697	0.798437	-1.7128	-0.0811748
Gh_A05G0274	A05	AT3G14310	Pectin methylesterase 3	-0.0397125	0.205754	-1.68396	0.718983
Gh_A11G0822	A11	AT3G61490	Pectin lyase-like superfamily protein	-0.453172	0.00961987	-1.51378	1.53804
Gh_A09G1803	A09	AT4G13710	Pectin lyase-like superfamily protein	0.529572	-0.119418	-1.51045	0.333542
Gh_A03G0087	A03	AT5G47500	Pectin lyase-like superfamily protein	-0.645038	0.669768	-1.46242	10
Gh_A09G2074	A09	AT3G16850	Pectin lyase-like superfamily protein	-0.117649	0.296882	-1.31173	0.714411
Gh_D02G1579	D02	AT1G67750	Pectate lyase family protein	-0.682735	-0.34049	-1.11817	1.18587
Gh_D09G1925	D09	AT4G13710	Pectin lyase-like superfamily protein	0.262642	-0.284036	-1.10276	0.41776
Gh_D12G2158	D12	AT5G47500	Pectin lyase-like superfamily protein	-0.0822114	-0.238412	-1.0912	4.15082
Gh_D12G1209	D12	AT3G62110	Pectin lyase-like superfamily protein	0.270737	-1.24792	-0.975121	0.272357
Gh_D05G1356	D05	AT3G14310	pectin methylesterase 3	-0.304436	0.751364	-0.970712	1.59331
Gh_A02G0558	A02	AT1G48100	Pectin lyase-like superfamily protein	0.802671	-1.7935	-0.563778	0.499527
Gh_A06G0756	A06	AT4G33220	Pectin methylesterase 44	0.280189	-1.425	-0.558834	-0.182923
Gh_D02G0621	D02	AT1G48100	Pectin lyase-like superfamily protein	0.792726	-1.29531	-0.556707	-0.162185
Gh_D05G3049	D05	AT4G13710	Pectin lyase-like superfamily protein	0.270651	0.493205	-0.457814	3.0078
Gh_A10G1489	A10	AT3G16850	Pectin lyase-like superfamily protein	0.285696	0.222185	-0.389747	1.29381
Gh_D06G0668	D06	AT5G19730	Pectin lyase-like superfamily protein	0.245609	-1.65469	-0.360678	0.716936
Gh_D01G2061	D01	AT3G53190	Pectin lyase-like superfamily protein	0.32096	-1.05873	-0.263922	1.11381
Gh_D12G0580	D12	AT5G19730	Pectin lyase-like superfamily protein	0.396149	-1.05838	-0.165582	2.15092
Gh_A06G1481	A06	AT5G04310	Pectin lyase-like superfamily protein	0.486555	-1.32278	0.0378481	-0.0780473
Gh_A03G0162	A03	AT4G23500	Pectin lyase-like superfamily protein	0.350685	0.0216788	0.0914422	1.57779
Gh_A08G0999	A08	AT4G23500	Pectin lyase-like superfamily protein	-0.0697152	4.14814	0.362777	0.254772
Gh_A12G0564	A12	AT5G19730	Pectin lyase-like superfamily protein	0.24273	-1.93407	0.372043	1.09371
Gh_D08G1227	D08	AT4G23820	Pectin lyase-like superfamily protein	-0.385116	1.14288	0.420333	0.0466461
Gh_A03G1208	A03	AT1G10640	Pectin lyase-like superfamily protein	1.15855	-1.34819	0.440043	2.16858
Gh_D02G1642	D02	AT1G10640	Pectin lyase-like superfamily protein	1.10617	-1.13585	0.445662	1.52817
Gh_A10G1707	A10	AT1G65570	Pectin lyase-like superfamily protein	-0.0969861	-0.359524	0.465214	-1.60171
Gh_D04G1783	D04	AT1G10640	Pectin lyase-like superfamily protein	0.812366	0.295235	0.491824	2.99776
Gh_A04G1172	A04	AT1G10640	Pectin lyase-like superfamily protein	0.600049	-0.19753	0.6094	2.82388
Gh_A05G3634	A05	AT4G13710	Pectin lyase-like superfamily protein	0.00660219	0.21099	1.3275	1.97573
Gh_D08G1272	D08	AT4G23500	Pectin lyase-like superfamily protein	0.389553	4.70727	1.38379	-0.341987
Gh_D01G2173	D01	AT3G09410	Pectinacetylesterase family protein	-0.234162	1.92844	-0.8117	-0.545485
Gh_D11G1110	D11	AT3G62060	Pectinacetylesterase family protein	-0.0220216	-1.11402	0.496991	-0.218167
Gh_D08G1630	D08	AT4G19420	Pectinacetylesterase family protein	-0.0829716	-0.0256594	1.37611	0.180377
Gh_A08G1336	A08	AT4G19410	Pectinacetylesterase family protein	0.176681	0.245117	1.05841	0.269213
Gh_D13G1195	D13	AT3G05910	Pectinacetylesterase family protein	0.512183	1.19855	1.49363	0.733399
Gh_A12G2367	A12	AT4G25433	peptidoglycan-binding LysM domain-containing protein	1.47338	2.60365	-1.29652	0.252821
Gh_A06G0755	A06	AT2G26440	Plant invertase/pectin methylesterase inhibitor superfamily	-1.22107	1.44353	-2.38003	-0.637731
Gh_D10G1034	D10	AT5G09760	Plant invertase/pectin methylesterase inhibitor superfamily	-0.321874	-0.434177	-1.22693	-0.0137153
Gh_A11G1031	A11	AT4G02320	Plant invertase/pectin methylesterase inhibitor superfamily	0.266105	0.607329	1.41087	0.379736
Gh_A05G3601	A05	AT3G49220	Plant invertase/pectin methylesterase inhibitor superfamily	0.210405	-0.528704	-1.17206	0.973022
Gh_A11G2616	A11	AT3G12880	Plant invertase/pectin methylesterase inhibitor superfamily protein	-1.16094	0.219936	-2.91659	-1.20206
Gh_A05G0124	A05	AT2G18660	plant natriuretic peptide A	-0.951909	0.399623	-1.67351	-1.21953
Gh_D02G1656	D02	AT1G70370	polygalacturonase 2	0.0358034	-1.63706	-0.897021	-0.154534
Gh_A03G1222	A03	AT1G70370	polygalacturonase 2	0.251905	-1.59037	-1.56912	0.274029
Gh_D01G2373	D01	AT1G70370	polygalacturonase 2	-0.312712	0.61851	-1.29106	0.360275
Gh_A03G0838	A03	AT1G70370	polygalacturonase 2	0.428939	-0.224351	-1.60359	1.09085
Gh_A04G1048	A04	AT4G38770	proline-rich protein 4	-0.776818	1.0828	-3.30241	-0.152953
Gh_D01G1604	D01	AT4G38770	proline-rich protein 4	0.707659	0.350614	-2.99715	0.00459735
Gh_A01G1360	A01	AT4G38770	proline-rich protein 4	0.22257	0.593418	-2.35954	0.303063
Gh_D07G1703	D07	AT3G02230	reversibly glycosylated polypeptide 1	0.704088	-0.838681	-1.37923	1.28079
Gh_A07G0724	A07	AT5G15650	reversibly glycosylated polypeptide 2	-0.706595	0.356237	-1.01559	1.61461
Gh_A13G0747	A13	AT3G08900	reversibly glycosylated polypeptide 3	0.506514	-0.0463695	-1.03976	-0.92166
Gh_D11G0363	D11	AT3G08900	reversibly glycosylated polypeptide 3	-0.818735	-1.26868	-0.141305	-0.172184
Gh_Sca004768G04	scaffold4768	AT1G09890	Rhamnogalacturonate lyase family protein	-0.517458	1.09803	-1.67672	-2.0063
Gh_D11G2096	D11	AT2G22620	Rhamnogalacturonate lyase family protein	0.21139	-0.0270905	0.000580844	1.30743
Gh_Sca005123G01	scaffold5123	AT2G22620	Rhamnogalacturonate lyase family protein	0.241131	-0.161034	0.400673	1.56104
Gh_D01G1089	D01	AT1G09890	Rhamnogalacturonate lyase family protein	-0.00266193	0.297428	0.548709	2.76249
Gh_A01G1040	A01	AT1G09890	Rhamnogalacturonate lyase family protein	-0.645392	0.219407	0.299684	2.91149
Gh_D12G0771	D12	AT2G22620	Rhamnogalacturonate lyase family protein	-0.313125	0.249751	-1.55995	0.544817
Gh_D12G0344	D12	AT1G76160	SKU5 similar 5	-1.25021	0.134354	-0.319957	-10
Gh_A12G0322	A12	AT1G76160	SKU5 similar 5	-1.77633	0.962187	0.647961	-0.509686
Gh_D05G2420	D05	AT1G76160	SKU5 similar 5	-0.018513	-1.19755	-1.40601	-0.172717
Gh_D01G0909	D01	AT1G76160	SKU5 similar 5	0.336576	-1.83533	0.094919	0.707338
Gh_D11G0394	D11	AT3G48530	SNF1-related protein kinase regulatory subunit gamma 1	0.0088756	2.05173	-0.292183	1.16585
Gh_D12G1872	D12	AT3G48530	SNF1-related protein kinase regulatory subunit gamma 1	-0.272241	1.22347	-0.536511	-0.00730057
Gh_A12G1711	A12	AT3G48530	SNF1-related protein kinase regulatory subunit gamma 1	-0.388346	1.10739	-0.706171	0.124859
Gh_A11G0338	A11	AT3G48530	SNF1-related protein kinase regulatory subunit gamma 1	0.194398	1.94481	0.23972	0.813179
Gh_A09G0864	A09	AT1G08200	UDP-D-apiose/UDP-D-xylose synthase 2	0.097824	-0.760511	-1.02423	-0.086296
Gh_A12G2067	A12	AT1G12780	UDP-D-glucose/UDP-D-galactose 4-epimerase 1	-0.163638	1.95518	0.171255	-0.888993
Gh_A08G1623	A08	AT1G12780	UDP-D-glucose/UDP-D-galactose 4-epimerase 1	-0.0429531	1.55777	0.218637	-0.578516
Gh_D12G2244	D12	AT1G12780	UDP-D-glucose/UDP-D-galactose 4-epimerase 1	-0.696571	2.94122	0.600885	-0.415777
Gh_A02G0506	A02	AT1G12780	UDP-D-glucose/UDP-D-galactose 4-epimerase 1	0.0220722	0.320302	1.29467	0.205479
Gh_A07G1707	A07	AT1G63180	UDP-D-glucose/UDP-D-galactose 4-epimerase 3	0.175797	0.182788	1.19561	-0.383904
Gh_D01G2048	D01	AT4G10960	UDP-D-glucose/UDP-D-galactose 4-epimerase 5	-0.595464	-1.27027	-1.13888	-0.526371
Gh_D09G1804	D09	AT4G10960	UDP-D-glucose/UDP-D-galactose 4-epimerase 5	0.488755	-0.762912	1.03611	-0.0706511
Gh_D04G0825	D04	AT4G30440	UDP-D-glucuronate 4-epimerase 1	-1.56164	-1.56445	-0.367343	0.254128
Gh_A05G3665	A05	AT4G30440	UDP-D-glucuronate 4-epimerase 1	-1.15762	-0.78063	-0.795771	0.379821
Gh_A08G0266	A08	AT4G00110	UDP-D-glucuronate 4-epimerase 3	0.316255	-1.1771	-0.158644	-0.110139
Gh_D07G1467	D07	AT4G00110	UDP-D-glucuronate 4-epimerase 3	0.211593	-1.73988	-1.03812	0.049476
Gh_A11G0732	A11	AT4G00110	UDP-D-glucuronate 4-epimerase 3	0.242617	0.336472	-1.59584	0.516857
Gh_D11G0761	D11	AT3G29360	UDP-glucose 6-dehydrogenase family protein	-0.251912	-1.09672	-0.413254	-0.0157116
Gh_A03G2111	A03	AT5G15490	UDP-glucose 6-dehydrogenase family protein	-0.202553	-0.524075	-1.39829	0.155001
Gh_D07G0692	D07	AT5G15490	UDP-glucose 6-dehydrogenase family protein	-3.03514	-0.874667	-3.93989	0.162012
Gh_A07G0625	A07	AT5G15490	UDP-glucose 6-dehydrogenase family protein	-2.20231	0.497246	0.171805	0.345088
Gh_A05G3899	A05	AT4G03210	xyloglucan endotransglucosylase/hydrolase 9	1.56347	-10	2.00593	0
Gh_D05G3030	D05	AT5G57560	Xyloglucan endotransglucosylase/hydrolase family protein	-3.81124	-4.50526	2.80488	-1.25218
Gh_A05G3992	A05	AT4G25810	xyloglucan endotransglycosylase 6	-2.30659	-4.44971	0.923007	-0.227194
Gh_A05G2724	A05	AT5G57560	Xyloglucan endotransglucosylase/hydrolase family protein	-3.77818	-3.85716	-0.181374	0
Gh_D05G3929	D05	AT4G25810	xyloglucan endotransglycosylase 6	-2.37888	-3.54173	2.39462	-10
Gh_D02G0992	D02	AT5G57560	Xyloglucan endotransglucosylase/hydrolase family protein	-3.09489	-2.05592	2.57888	-1.09278
Gh_D10G0149	D10	AT1G11545	xyloglucan endotransglucosylase/hydrolase 8	-0.635271	-1.74072	0.533087	-0.662556
Gh_A06G1277	A06	AT1G11545	xyloglucan endotransglucosylase/hydrolase 8	0.600216	-1.64261	-0.313945	-1.99293
Gh_D12G0752	D12	AT5G65730	xyloglucan endotransglucosylase/hydrolase 6	0.334438	-0.876287	-2.20047	10
Gh_A11G0556	A11	AT5G13870	xyloglucan endotransglucosylase/hydrolase 5	-0.441829	-0.830827	-0.760086	2.33599
Gh_D11G0639	D11	AT5G13870	xyloglucan endotransglucosylase/hydrolase 5	0.199766	-0.26397	-1.7448	2.46601
Gh_A03G1432	A03	AT4G03210	xyloglucan endotransglucosylase/hydrolase 9	0.256528	-0.220173	0.677149	1.84905
Gh_D02G0220	D02	AT3G23730	xyloglucan endotransglucosylase/hydrolase 16	-0.257387	-0.166295	0.0311811	2.39783
Gh_D02G1891	D02	AT4G03210	xyloglucan endotransglucosylase/hydrolase 9	0.23677	-0.104804	-0.0537713	2.52364
Gh_A02G1729	A02	AT3G23730	xyloglucan endotransglucosylase/hydrolase 16	0.0732843	-0.104145	0.552834	1.91393
Gh_D08G0272	D08	AT5G57560	Xyloglucan endotransglucosylase/hydrolase family protein	-1.40109	-0.0369365	0.0858032	-0.256412
Gh_D04G1060	D04	AT2G36870	xyloglucan endotransglucosylase/hydrolase 32	-0.133278	-0.0240963	1.86181	-0.253324
Gh_D13G0639	D13	AT4G03210	xyloglucan endotransglucosylase/hydrolase 9	-0.042365	1.05297	0.0793059	1.51915
Gh_D05G0764	D05	AT4G03210	xyloglucan endotransglucosylase/hydrolase 9	-0.0194194	1.09769	1.35985	0
Gh_Sca010556G01	scaffold10556	AT4G37800	xyloglucan endotransglucosylase/hydrolase 7	0.515825	1.28132	-1.38267	-0.735044
Gh_A11G0768	A11	AT4G28850	xyloglucan endotransglucosylase/hydrolase 26	-0.296742	1.33387	-0.0243245	0.765496
Gh_A08G1387	A08	AT1G32170	xyloglucan endotransglucosylase/hydrolase 30	-0.777532	1.39952	1.45748	1.09175
Gh_A13G0500	A13	AT4G03210	xyloglucan endotransglucosylase/hydrolase 9	-0.0207981	1.87282	1.34744	0.928648
Gh_A08G0195	A08	AT4G25810	xyloglucan endotransglycosylase 6	-1.48334	1.96173	2.32187	0.255067
Gh_D12G0806	D12	AT5G13870	xyloglucan endotransglucosylase/hydrolase 5	0.56269	2.94802	-0.00970715	-0.747592
Gh_A11G0455	A11	AT4G37800	xyloglucan endotransglucosylase/hydrolase 7	-0.728313	3.21681	-0.0980814	-1.69093
Gh_D08G2130	D08	AT2G36870	xyloglucan endotransglucosylase/hydrolase 32	-0.111377	4.24556	1.37174	-2.31049
Gh_A08G1784	A08	AT2G36870	xyloglucan endotransglucosylase/hydrolase 32	-1.42891	10	3.05629	-1.6725
Gh_D12G2352	D12	AT4G24140	alpha/beta-Hydrolases superfamily protein	-0.499566	0.619699	-4.19582	-0.300623
Gh_A12G2173	A12	AT4G24140	alpha/beta-Hydrolases superfamily protein	-0.588867	1.88333	-4.33898	-0.260577
Gh_A11G0165	A11	AT1G64670	alpha/beta-Hydrolases superfamily protein	-0.323317	-0.718966	-1.03584	1.75638
Gh_D01G1827	D01	AT3G10740	alpha-L-arabinofuranosidase 1	-0.409948	1.21441	-0.799349	0.0653638
Gh_A01G1635	A01	AT3G10740	alpha-L-arabinofuranosidase 1	-0.234488	1.30165	-0.460418	0.120742
Gh_A03G1516	A03	AT5G64570	beta-D-xylosidase 4	0.564679	-0.704932	-1.5849	1.1754
Gh_A07G0102	A07	AT4G26140	beta-galactosidase 12	-0.155566	0.490294	-1.70807	-0.275177
Gh_A09G2067	A09	AT5G49360	beta-xylosidase 1	-0.290648	0.722754	1.39982	-3.40662
Gh_D09G2276	D09	AT5G49360	beta-xylosidase 1	-0.574277	1.03885	1.28037	-2.98253
Gh_A12G1148	A12	AT1G02640	beta-xylosidase 2	0.405628	1.81117	1.0452	1.14064
Note: The data about this table of each stage and leaf tissues was calculated logarithm base 2 of the ratio FPKM value between Li1 mutant and WT, and the FPKM value calculated by Cuffidff software. In addition, if the FPKM value of WT was "0", and Li1 mutant was more than "0" the logarithm base 2 of FPKM value between them was defined as "10"; Likewise, if the FPKM value of Li1 mutant was "0", an…

## Sheet: Sheet3
evm.model.scaffold3443.37
evm.model.scaffold2817.19
evm.model.scaffold895.24
evm.model.scaffold3599.183
evm.model.scaffold349.14
evm.model.scaffold3125.72
evm.model.scaffold3647.38
evm.model.scaffold2220795.1
evm.model.scaffold3287.2
evm.model.scaffold2877.77
evm.model.scaffold3103.74
evm.model.scaffold3689.17
evm.model.scaffold2987.40
evm.model.scaffold1925.9
evm.model.scaffold3659.207
evm.model.scaffold3585.79
evm.model.scaffold2657.71
evm.model.scaffold3221.13
evm.model.scaffold2339.62
evm.model.scaffold2567.54
evm.model.scaffold3105.177
evm.model.scaffold3411.4
evm.model.scaffold2229111.6
evm.model.scaffold3655.49
evm.model.scaffold3659.62
evm.model.scaffold2105.138
evm.model.scaffold249.83
evm.model.scaffold2095.22
evm.model.scaffold3145.41
evm.model.scaffold2227927.1
evm.model.scaffold1667.5
evm.model.scaffold2523.108
evm.model.scaffold2735.2
evm.model.scaffold1535.6
evm.model.scaffold2999.136
evm.model.scaffold2051.25
evm.model.scaffold2225851.2
evm.model.scaffold289.65
evm.model.scaffold3135.39
evm.model.scaffold2961.34
evm.model.scaffold235.213
evm.model.scaffold2202185.1
evm.model.scaffold235.210
evm.model.scaffold2017.54
evm.model.scaffold2225851.2
evm.model.scaffold2227927.1
evm.model.scaffold3599.183
evm.model.scaffold289.65
evm.model.scaffold2877.77
evm.model.scaffold3655.49
evm.model.scaffold2220795.1
evm.model.scaffold2339.62
evm.model.scaffold2567.54
evm.model.scaffold3135.39
evm.model.scaffold3105.177
evm.model.scaffold2817.19
evm.model.scaffold1535.6
evm.model.scaffold1667.5
evm.model.scaffold235.213
evm.model.scaffold3103.74
evm.model.scaffold3659.62
evm.model.scaffold2095.22
evm.model.scaffold3689.17
evm.model.scaffold2523.108
evm.model.scaffold895.24
evm.model.scaffold3443.37
evm.model.scaffold2735.2
evm.model.scaffold349.14
evm.model.scaffold2051.25
evm.model.scaffold3287.2
evm.model.scaffold3145.41
evm.model.scaffold249.83
evm.model.scaffold3411.4
evm.model.scaffold2999.136
evm.model.scaffold2987.40
evm.model.scaffold3221.13
evm.model.scaffold2657.71
evm.model.scaffold2229111.6
evm.model.scaffold1925.9
evm.model.scaffold3659.207
evm.model.scaffold3585.79
