# Supplementary material for: Transcriptome Analysis of Short Fiber Mutant Ligon lintless-1 (Li1) Reveals Critical Genes and Key Pathways in Cotton Fiber Elongation and Leaf Development
Source: PLoS One. 2015 Nov 24;10(11):e0143503. doi: 10.1371/journal.pone.0143503 (PMC4658197; doi:10.1371/journal.pone.0143503)
Supplement: S10 Table — (XLSX) [file pone.0143503.s012.xlsx]

## Sheet: Sheet1
Supplementary Table 10. Putative cytoskeleton-related gene between Li1 and WT.
					log2(Li1（FPKM）/WT（FPKM）)
Gene	Chr.	ArabidopsisID	ArabDesc	Family	1 DPA	3 DPA	8 DPA	Leaf
Gh_D13G0202	D13	AT2G37620	actin 1	Actin	0.307831	2.80563	-4.237	0.194921
Gh_A10G1961	A10	AT2G37620	actin 1	Actin	0.241863	-1.50555	-2.60998	1.17294
Gh_D10G2243	D10	AT2G37620	actin 1	Actin	0.42179	-1.36801	-1.66831	0.442647
Gh_A08G0002	A08	AT2G37620	actin 1	Actin	0.252547	-0.392439	-1.15831	-0.0931126
Gh_A01G1915	A01	AT2G37620	actin 1	Actin	0.398283	-0.384404	-1.08275	3.13042
Gh_D13G2381	D13	AT2G37620	actin 1	Actin	0.333879	-0.347189	-1.06977	2.3904
Gh_A04G1367	A04	AT2G37620	actin 1	Actin	-0.0207292	-1.15761	0.485219	-0.31252
Gh_A03G1858	A03	AT5G09810	actin 7	Actin	0.402858	-0.300698	-0.0135058	2.19358
Gh_D12G0311	D12	AT2G16700	actin depolymerizing factor 5	Actin	0.71074	0.348025	-2.40812	-0.605081
Gh_A12G0351	A12	AT2G16700	actin depolymerizing factor 5	Actin	-0.991551	-1.20608	-1.4239	-1.24945
Gh_A07G1383	A07	AT2G31200	actin depolymerizing factor 6	Actin	0.686517	-1.2782	1.94882	-1.00569
Gh_A11G2672	A11	AT5G19770	tubulin alpha-3	Tublin	-2.69185	10	0	1.35593
Gh_Sca085555G01	scaffold85555	AT5G19770	tubulin alpha-3	Tublin	0.344694	0.549162	-1.89563	0.255619
Gh_D04G1558	D04	AT1G50010	tubulin alpha-2 chain	Tublin	0.266824	0.252658	-1.61178	-0.015711
Gh_A04G1008	A04	AT1G50010	tubulin alpha-2 chain	Tublin	0.290066	0.300826	-1.3189	0.998171
Gh_A05G3784	A05	AT1G50010	tubulin alpha-2 chain	Tublin	0.171973	0.31424	-1.27564	0.742908
Gh_D05G2068	D05	AT1G50010	tubulin alpha-2 chain	Tublin	0.198629	0.398939	-1.15005	0.24766
Gh_D09G0019	D09	AT1G50010	tubulin alpha-2 chain	Tublin	0.906164	-0.449489	1.60995	1.46767
Gh_A08G2381	A08	AT5G12250	beta-6 tubulin	Tublin	1.16616	-0.549331	-2.15993	-2.90884
Gh_D08G1960	D08	AT5G12250	beta-6 tubulin	Tublin	0.723707	-0.84254	-2.6439	-2.77477
Gh_A03G0129	A03	AT5G12250	beta-6 tubulin	Tublin	0.00549419	0.520505	0.209773	-1.66348
Gh_D03G1452	D03	AT5G12250	beta-6 tubulin	Tublin	-0.409756	1.31118	0.220489	-1.18994
Gh_A07G1077	A07	AT5G12250	beta-6 tubulin	Microtubule	-0.598995	1.84267	0.276606	1.04954
Gh_Sca012883G01	scaffold12883	AT5G23860	tubulin beta 8	Tublin	-10	-0.210469	-1.34389	-3.34761
Gh_D03G1145	D03	AT5G23860	tubulin beta 8	Tublin	0.314408	-0.338921	0.211262	1.83834
Gh_A03G0396	A03	AT5G23860	tubulin beta 8	Tublin	0.297156	-0.345581	0.0851129	1.99412
Gh_D09G1534	D09	AT5G23860	tubulin beta 8	Tublin	0.134074	-0.340046	-0.157461	2.68335
Gh_Sca005103G03	scaffold5103	AT5G23860	tubulin beta 8	Tublin	-0.047859	-0.37932	-0.344561	2.75023
Gh_D08G1948	D08	AT5G23860	tubulin beta 8	Tublin	0.0060137	-0.139591	-1.01915	0.264149
Gh_A13G1964	A13	AT5G23860	tubulin beta 8	Tublin	0.336736	-1.99289	-0.604304	0.732815
Gh_D13G2360	D13	AT5G62700	tubulin beta chain 3	Tublin	0.318308	-1.84024	-1.00447	0.217042
Gh_A05G3802	A05	AT1G75780	tubulin beta-1 chain	Tublin	0.0982685	0.339942	-0.229486	-2.05937
Gh_D05G1777	D05	AT1G75780	tubulin beta-1 chain	Tublin	0.12359	0.433229	-0.110746	-1.54011
Gh_A06G0038	A06	AT1G75780	tubulin beta-1 chain	Tublin	-0.206539	1.14788	1.10714	-0.413937
Gh_A07G1961	A07	AT4G14960	Tubulin/FtsZ family protein	Tublin	0.124808	-0.390056	-0.211316	2.81472
Gh_D07G2178	D07	AT4G14960	Tubulin/FtsZ family protein	Tublin	0.160362	-0.4515	-0.341265	2.86529
Gh_A09G0430	A09	AT5G51600	Microtubule associated protein (MAP65/ASE1) family protein	Microtubule	-0.0302225	-0.121373	0.30072	2.19632
Gh_D08G1487	D08	AT5G51600	Microtubule associated protein (MAP65/ASE1) family protein	Microtubule	0.0397076	-0.362576	-0.409736	2.27685
Gh_D09G0444	D09	AT5G51600	Microtubule associated protein (MAP65/ASE1) family protein	Microtubule	0.0231792	-0.343235	0.0310654	2.49578
Gh_D06G1720	D06	AT4G17220	microtubule-associated proteins 70-5	Microtubule	-0.226356	1.40339	-0.996669	-0.820211
Gh_A07G0128	A07	AT5G20490	Myosin family protein with Dil domain	Myosin	0.202681	-0.362663	-1.23398	-0.209093
Gh_D07G2389	D07	AT5G20490	Myosin family protein with Dil domain	Myosin	0.12563	-0.611033	-1.10674	0.0129985
Gh_Sca083304G01	scaffold83304	AT5G20490	Myosin family protein with Dil domain	Myosin	0.281453	-0.184699	-1.05355	-0.0533811
Gh_A11G2740	A11	AT3G56480	myosin heavy chain-related	Myosin	0.204315	-0.341597	-1.03557	0.345079
Gh_A02G1808	A02	AT1G04160	myosin XI B	Myosin	-0.0498201	0.00566385	1.14079	-0.306061
Gh_D10G1711	D10	AT4G33200	myosin, putative	Myosin	-0.0617417	0.102766	1.0021	-0.669006
Gh_A13G2351	A13	AT4G30160	villin 4	Villin	0.162612	0.0381748	1.05045	1.62681
Note: The data about this table of each stage and leaf tissues was calculated logarithm base 2 of the ratio FPKM value between Li1 mutant and WT, and the FPKM value calculated by Cuffidff software. In addition, if the FPKM value of WT was "0", and Li1 mutant was more than "0" the logarithm base 2 of FPKM value between them was defined as "10"; Likewise, if the FPKM value of Li1 mutant was "0", an…
