# Supplementary material for: Transcriptome Analysis of Short Fiber Mutant Ligon lintless-1 (Li1) Reveals Critical Genes and Key Pathways in Cotton Fiber Elongation and Leaf Development
Source: PLoS One. 2015 Nov 24;10(11):e0143503. doi: 10.1371/journal.pone.0143503 (PMC4658197; doi:10.1371/journal.pone.0143503)
Supplement: S11 Table — (XLSX) [file pone.0143503.s013.xlsx]

## Sheet: Sheet1
Supplementary Table 11. qPCR primers for 12 genes
Gene	Foward	Reverse	ArabidopsisID	ArabDesc
Gh_D02G1726	TGCTTCCAGGGTCGGAACAAATC	GTTCTGCTGACAGCTGCAGGTTCTTT	AT1G68530	3-ketoacyl-CoA synthase 6
Gh_A10G1051	CCATCGAGAATGACGCTTTACAGATTTGTA	TTCTCCTTAGCTGGATTGATGGTCTTCA	AT1G04220	3-ketoacyl-CoA synthase 2
Gh_A03G1286	CTTTGGTGCTTCCAGGGGCA	GTTCTGCTGACAGCTGCAGGTTCTTT	AT1G68530	3-ketoacyl-CoA synthase 6
Gh_D11G0761	CAAAGGACTCTTGGGAGACAAAGCTAGG	TAACAGTCGTGGGACTCATGGGTTG	AT3G29360	UDP-glucose 6-dehydrogenase family protein
Gh_D04G1558	GACGTCAATGCTGCAGTCGCTT	ATGCGAGAGAAGACTTCAGCAACACTG	AT1G50010	tubulin alpha-2 chain
Gh_D13G2360	CACCAAGGAAGTAGATGAACAAATGCTAATC	TCTTGTATTGACGTTGAGTTCCCGATG	AT5G62700	tubulin beta chain 3
Gh_A03G0129	GGATGCTAGAAACATGATGTGCGGT	TTGTTCTGCACATTTATCATTTGTTCATCAA	AT5G12250	beta-6 tubulin
Gh_D08G1960	TGATGAACATGGCATTGATGCGAG	TCTGGTCTAAACAATTTTCCATAAGGACCTG	AT5G12250	beta-6 tubulin
Gh_D04G1924	CATCACGAACGTCGCAGGTGAC	CAGGTGCCACGTTGTAGCTGCTC	AT2G40610	expansin A8
Gh_A11G1993	CTACTGGGAATTATTCGTAAAAGACGCTGAC	TGTGCCGTTCTTCACTACTCTTATCTCCA	AT2G14960	Auxin-responsive GH3 family protein
Gh_D09G1463	GTGAAGGTGAAGGGAACTAACACCAATTTGT	CGGAAATTCTTTCCCGTGAAGGTTTG	AT2G39700	expansin A4
Gh_D03G0971	CCAAGGGAATAGATTTACTGCACCCG	AAAGAATGCACCGTTCACCATTAGGTC	AT1G67750	Pectate lyase family protein
