# Supplementary material for: Transcriptome Analysis of Short Fiber Mutant Ligon lintless-1 (Li1) Reveals Critical Genes and Key Pathways in Cotton Fiber Elongation and Leaf Development
Source: PLoS One. 2015 Nov 24;10(11):e0143503. doi: 10.1371/journal.pone.0143503 (PMC4658197; doi:10.1371/journal.pone.0143503)
Supplement: S12 Table — (XLSX) [file pone.0143503.s014.xlsx]

## Sheet: Sheet1
Supplementary Table 12.Differentially expressed transcription factors in Li1 mutant.
					log2(Li1(FPKM)/WT(FPKM))
Gene	Chr.	Family	ArabidopsisID	ArabDesc	1 DPA	3 DPA	8 DPA	Leaf
Gh_D13G0717	D13	RAV	AT1G25560	AP2/B3 transcription factor family protein	-0.836725	0.270255	2.27639	1.59274
Gh_A13G2131	A13	RAV	AT1G25560	AP2/B3 transcription factor family protein	-0.871058	0.66608	0.0955934	1.54566
Gh_D11G1071	D11	B3	AT1G01030	AP2/B3-like transcriptional factor family protein	0.226513	-1.14537	-1.92686	-0.0127838
Gh_A08G1974	A08	B3	AT3G18990	AP2/B3-like transcriptional factor family protein	-0.222215	1.36883	1.54871	-0.693085
Gh_D03G1685	D03	B3	AT3G18990	AP2/B3-like transcriptional factor family protein	0.00470021	1.17413	-1.15599	-1.49727
Gh_A01G0064	A01	B3	AT3G19184	AP2/B3-like transcriptional factor family protein	-0.282642	-0.555605	-0.0418959	3.01076
Gh_A10G2115	A10	B3	AT4G01500	AP2/B3-like transcriptional factor family protein	-0.638439	1.53672	0.411331	-0.199542
Gh_D13G0385	D13	B3	AT3G19184	AP2/B3-like transcriptional factor family protein	0.0374812	-0.380214	0.467153	1.88358
Gh_A08G0953	A08	B3	AT2G46870	AP2/B3-like transcriptional factor family protein	2.027	-0.393655	2.49851	1.55991
Gh_A11G2677	A11	MYB	AT1G69560	myb domain protein 105	-0.158481	-1.23277	-0.916663	0.0461626
Gh_A13G0689	A13	MYB	AT3G01140	myb domain protein 106	0.370625	-2.64507	-3.26411	-0.343369
Gh_A02G0549	A02	MYB	AT3G06490	myb domain protein 108	-0.17226	2.65631	0.963074	-0.20728
Gh_A08G2408	A08	MYB	AT5G49330	myb domain protein 111	0.448675	-1.21484	1.22938	0.794405
Gh_D12G2638	D12	MYB	AT1G25340	myb domain protein 116	-0.103306	10	0.923737	-0.319666
Gh_A09G0478	A09	MYB	AT1G25340	myb domain protein 116	1.13605	3.31824	3.20274	0.740846
Gh_A07G1385	A07	MYB	AT2G31180	myb domain protein 14	-0.58615	3.81441	2.37126	-0.747846
Gh_A13G0688	A13	MYB	AT5G15310	myb domain protein 16	0.204296	-1.67238	-4.73733	1.74756
Gh_A11G0981	A11	MYB	AT2G47190	myb domain protein 2	-0.220728	1.42676	-0.902097	-0.771571
Gh_A12G1309	A12	MYB	AT3G27810	myb domain protein 21	-1.2177	1.85842	-0.905348	0
Gh_A08G1106	A08	MYB	AT1G22640	myb domain protein 3	3.23577	1.03152	0	3.56218
Gh_Sca005689G01	scaffold5689	MYB	AT1G22640	myb domain protein 3	0.0885758	1.18481	0.450062	-3.06731
Gh_A08G0299	A08	MYB	AT1G22640	myb domain protein 3	1.03167	-1.03924	0.823713	0.0806137
Gh_D08G0391	D08	MYB	AT1G22640	myb domain protein 3	1.1065	-1.30575	0.866102	-0.305188
Gh_D08G1385	D08	MYB	AT1G22640	myb domain protein 3	-10	1.30297	3.91322	-2.07872
Gh_D09G0148	D09	MYB	AT3G28910	myb domain protein 30	-0.267683	-1.00369	-2.15709	0.204463
Gh_D07G2090	D07	MYB	AT3G28910	myb domain protein 30	0.132375	-1.28862	-1.19591	1.64
Gh_D04G0446	D04	MYB	AT3G28910	myb domain protein 30	-0.600841	-1.31633	0.0681055	0.635557
Gh_A07G1876	A07	MYB	AT3G28910	myb domain protein 30	-0.535655	-1.15755	0.0734794	0.939044
Gh_A09G2017	A09	MYB	AT3G24310	myb domain protein 305	-0.698414	4.67421	-1.1958	1.79258
Gh_A05G3434	A05	MYB	AT5G06100	myb domain protein 33	0.131967	0.86844	0.527343	1.29342
Gh_D09G1659	D09	MYB	AT4G38620	myb domain protein 4	-0.0074791	0.31205	1.35479	1.1678
Gh_A01G1387	A01	MYB	AT4G38620	myb domain protein 4	-0.0368267	-1.05589	0.306589	0.0693288
Gh_D01G1631	D01	MYB	AT4G38620	myb domain protein 4	-0.0589446	-1.53349	0.754078	0.390778
Gh_D09G0319	D09	MYB	AT5G14340	myb domain protein 40	0.840683	-1.20639	-0.464163	0.6446
Gh_D03G1250	D03	MYB	AT3G46130	myb domain protein 48	0.435633	0.318981	0.447688	-1.64991
Gh_A13G1994	A13	MYB	AT3G46130	myb domain protein 48	-0.14216	0.703129	0.896257	-1.97007
Gh_D06G0115	D06	MYB	AT3G18100	myb domain protein 4r1	0.112131	-1.67343	1.19933	2.24395
Gh_A05G1721	A05	MYB	AT3G18100	myb domain protein 4r1	-0.835759	0.233699	1.28716	2.40968
Gh_A06G0136	A06	MYB	AT3G18100	myb domain protein 4r1	0.383404	-1.4582	3.61712	1.80924
Gh_D05G1913	D05	MYB	AT3G18100	myb domain protein 4r1	-1.47526	0.622437	-0.429181	2.04863
Gh_A05G3650	A05	MYB	AT3G18100	myb domain protein 4r1	0.282378	-1.9759	-10	0.438697
Gh_A05G2342	A05	MYB	AT4G09460	myb domain protein 6	-0.684446	0.559281	0.785056	1.34799
Gh_A13G0794	A13	MYB	AT1G08810	myb domain protein 60	-0.163992	-1.61121	0.563361	0.600038
Gh_D04G0516	D04	MYB	AT5G14750	myb domain protein 66	-0.319098	-1.69045	-0.589954	0
Gh_A05G3123	A05	MYB	AT5G14750	myb domain protein 66	-0.0460358	-1.05202	-0.15997	0
Gh_A07G2342	A07	MYB	AT2G16720	myb domain protein 7	-0.519178	1.66127	0.888435	-1.34295
Gh_D06G0184	D06	MYB	AT4G37260	myb domain protein 73	-0.809126	1.03782	-0.914306	0.0871173
Gh_D11G0511	D11	MYB	AT4G37260	myb domain protein 73	-0.4944	0.430406	-0.504033	1.22007
Gh_A05G1786	A05	MYB	AT4G37260	myb domain protein 73	0.576288	-2.33207	-0.312815	-0.0809734
Gh_D05G2502	D05	MYB	AT4G37260	myb domain protein 73	-0.765634	1.65262	0.125364	2.5025
Gh_A05G2242	A05	MYB	AT4G37260	myb domain protein 73	0.06913	1.3834	0.330644	1.49733
Gh_A09G2380	A09	MYB	AT4G22680	myb domain protein 85	-1.31397	1.02516	-0.174233	-0.370633
Gh_A13G0637	A13	MYB	AT2G02820	myb domain protein 88	-0.580739	1.12373	-0.339559	1.18462
Gh_D13G0754	D13	MYB	AT2G02820	myb domain protein 88	-0.0213622	1.04128	0.120497	0.157509
Gh_D11G2561	D11	bZIP	AT5G28770	bZIP transcription factor family protein	-0.779248	1.39916	-1.14689	0.554968
Gh_A02G0775	A02	bZIP	AT1G77920	bZIP transcription factor family protein	-0.14026	2.27859	1.35996	-1.00261
Gh_A11G2244	A11	bZIP	AT5G28770	bZIP transcription factor family protein	-0.428685	1.00722	-0.513424	0.556249
Gh_D08G2277	D08	bZIP	AT5G28770	bZIP transcription factor family protein	-0.481234	1.17498	-0.315294	1.38247
Gh_A08G1911	A08	bZIP	AT5G28770	bZIP transcription factor family protein	-0.405555	1.23784	0.284868	1.60396
Gh_D06G0357	D06	bZIP	AT1G77920	bZIP transcription factor family protein	-1.28642	-0.527614	0.712717	-0.24697
Gh_D02G0824	D02	bZIP	AT1G77920	bZIP transcription factor family protein	-0.0187953	0.487381	0.739558	-1.3297
Gh_A01G1578	A01	bZIP	AT1G77920	bZIP transcription factor family protein	-0.367441	1.53022	0.875801	-1.13884
Note: The data about this table of each stage and leaf tissues was calculated logarithm base 2 of the ratio FPKM value between Li1 mutant and WT, and the FPKM value calculated by Cuffidff software. In addition, if the FPKM value of WT was "0", and Li1 mutant was more than "0" the logarithm base 2 of FPKM value between them was defined as "10"; Likewise, if the FPKM value of Li1 mutant was "0", an…
