# Supplementary material for: Transcriptome Analysis of Short Fiber Mutant Ligon lintless-1 (Li1) Reveals Critical Genes and Key Pathways in Cotton Fiber Elongation and Leaf Development
Source: PLoS One. 2015 Nov 24;10(11):e0143503. doi: 10.1371/journal.pone.0143503 (PMC4658197; doi:10.1371/journal.pone.0143503)
Supplement: S13 Table — (XLSX) [file pone.0143503.s015.xlsx]

## Sheet: Sheet1
Supplementary Table 13. List of 219 DEGs at chromosome 22.
				log2(Li1(FPKM)/WT(FPKM))
Gene_DEGs	Chr.	Start	End	1 DPA	3 DPA	8 DPA	Leaf	ArabidopsisID	ArabDesc
Gh_D04G0022	D04	403033	404147	-0.320874	0.584134	1.57676	-0.303201	AT3G12090	tetraspanin6
Gh_D04G0035	D04	586112	595267	-0.121659	1.13073	0.135143	0.506514	AT3G10360	pumilio 4
Gh_D04G0046	D04	724458	725789	0	0.445706	-3.73757	-10	AT3G26040	HXXXD-type acyl-transferase family protein
Gh_D04G0055	D04	820752	831133	0.403214	0.00371137	-0.0803184	2.101	AT1G50240	Protein kinase family protein with ARM repeat domain
Gh_D04G0070	D04	974261	976657	0.251851	-0.460575	-1.40616	-0.975681	AT5G17050	UDP-glucosyl transferase 78D2
Gh_D04G0074	D04	1014759	1016984	0.284614	-0.637783	-1.3126	1.03595	AT4G20140	Leucine-rich repeat transmembrane protein kinase
Gh_D04G0078	D04	1069200	1071344	-0.138075	-0.318199	0.199344	2.17433	AT1G72670	IQ-domain 8
Gh_D04G0090	D04	1222423	1223643	0.722962	0.659583	1.22521	0.250304	AT1G54200	0
Gh_D04G0100	D04	1359845	1361731	0.14716	-0.779839	-0.332384	-1.35844	AT4G31850	proton gradient regulation 3
Gh_D04G0101	D04	1381527	1384443	-0.878963	1.32134	-1.82425	0.0844528	AT5G24910	cytochrome P450, family 714, subfamily A, polypeptide 1
Gh_D04G0102	D04	1398895	1404871	-0.0085903	-0.454319	-2.29977	0.0293491	AT1G20670	DNA-binding bromodomain-containing protein
Gh_D04G0109	D04	1488932	1493133	-0.143969	0.159424	-0.16824	-1.10914	AT5G05200	Protein kinase superfamily protein
Gh_D04G0112	D04	1518348	1519434	-0.82263	-1.98619	-0.0149988	-0.281047	AT3G56400	WRKY DNA-binding protein 70
Gh_D04G0117	D04	1602346	1605558	0.0846675	-0.536905	-0.0787489	2.94098	AT5G05240	Uncharacterised conserved protein (UCP030365)
Gh_D04G0130	D04	1796590	1798244	-1.11374	1.18366	2.25434	0.743931	AT5G05340	Peroxidase superfamily protein
Gh_D04G0145	D04	2094380	2095821	0.263939	1.12074	-1.17336	-1.54092	AT1G66240	homolog of anti-oxidant 1
Gh_D04G0154	D04	2252823	2254358	0.736401	0.719009	-1.63445	0.931915	AT4G39490	cytochrome P450, family 96, subfamily A, polypeptide 10
Gh_D04G0209	D04	3006910	3007331	0.188966	-2.08313	-1.30251	0.722777	AT1G65295	0
Gh_D04G0214	D04	3124127	3124587	-1.47639	10	-1.29808	-0.801314	AT1G27000	Protein of unknown function (DUF1664)
Gh_D04G0215	D04	3124955	3126547	0.00555155	1.10796	1.29123	-0.550909	AT1G07990	SIT4 phosphatase-associated family protein
Gh_D04G0289	D04	4330442	4335027	-0.341119	1.05087	-1.68687	1.7629	AT5G64440	fatty acid amide hydrolase
Gh_D04G0293	D04	4405030	4406196	-0.984206	0.356671	1.17245	0.0514574	AT5G08790	NAC (No Apical Meristem) domain transcriptional regulator superfamily protein
Gh_D04G0311	D04	4712659	4713818	-0.595972	1.22947	-1.84789	-0.297915	AT1G06680	photosystem II subunit P-1
Gh_D04G0335	D04	5074458	5075555	0.190006	-0.0386459	-1.2814	2.02194	AT2G42840	protodermal factor 1
Gh_D04G0351	D04	5359101	5359417	-10	10	0	10	0	0
Gh_D04G0378	D04	5886575	5888627	0.324767	-0.0381337	-0.342885	2.51496	AT2G38620	cyclin-dependent kinase B1;2
Gh_D04G0388	D04	6121043	6123849	-0.0158536	-0.0438609	1.05154	-0.852337	AT4G17895	ubiquitin-specific protease 20
Gh_D04G0390	D04	6169507	6172211	-0.219594	-0.289496	-1.33161	0.239865	AT3G02110	serine carboxypeptidase-like 25
Gh_D04G0391	D04	6197085	6199161	-0.269898	-0.59622	-0.2054	-2.10233	AT1G78070	Transducin/WD40 repeat-like superfamily protein
Gh_D04G0393	D04	6225666	6227127	-0.520235	0.807625	-1.55149	-0.642458	AT3G02100	UDP-Glycosyltransferase superfamily protein
Gh_D04G0395	D04	6263016	6263405	-0.370813	-0.891477	-1.07169	-1.38952	AT5G39240	0
Gh_D04G0396	D04	6280383	6281268	-0.150817	0.472827	-2.64679	0	AT5G39280	expansin A23
Gh_D04G0398	D04	6288702	6291250	0.331202	0.613309	-1.43794	-1.40814	AT3G02090	Insulinase (Peptidase family M16) protein
Gh_D04G0404	D04	6383487	6389653	0.292695	-0.0375838	-1.06409	-0.0899998	AT5G15450	casein lytic proteinase B3
Gh_D04G0414	D04	6506557	6507596	-0.3572	1.03452	-0.239077	1.59598	AT3G29240	Protein of unknown function (DUF179)
Gh_D04G0416	D04	6520233	6522157	-0.522605	-0.0715535	-3.11571	-1.04639	AT2G27035	early nodulin-like protein 20
Gh_D04G0443	D04	7102545	7103216	0.0668459	-0.256499	-1.12341	1.00498	AT5G15230	GAST1 protein homolog 4
Gh_D04G0446	D04	7224385	7225545	-0.600841	-1.31633	0.0681055	0.635557	AT3G28910	myb domain protein 30
Gh_D04G0469	D04	7701801	7703989	1.47399	0.407402	2.17573	0.510248	AT5G39890	Protein of unknown function (DUF1637)
Gh_D04G0484	D04	8096660	8102567	0.175067	-0.834935	0.99767	-1.21294	AT3G28345	ABC transporter family protein
Gh_D04G0487	D04	8139918	8141006	-2.67264	-1.79458	-0.740353	1.17094	AT3G28340	galacturonosyltransferase-like 10
Gh_D04G0492	D04	8359361	8360616	-0.111199	-0.39789	-3.20457	10	AT2G04690	Pyridoxamine 5\'-phosphate oxidase family protein
Gh_D04G0493	D04	8392036	8393118	0.701194	0.682157	-3.32024	0	AT5G14920	Gibberellin-regulated family protein
Gh_D04G0498	D04	8491344	8491993	-0.442722	1.25282	-0.0287599	-0.202934	AT3G28050	nodulin MtN21 /EamA-like transporter family protein
Gh_D04G0499	D04	8499092	8518514	-0.232798	0.313668	-0.371997	-2.69251	AT3G28050	nodulin MtN21 /EamA-like transporter family protein
Gh_D04G0501	D04	8559074	8559470	0.0572366	0.553103	1.08163	-0.763981	AT5G17310	UDP-glucose pyrophosphorylase 2
Gh_D04G0513	D04	8783172	8784371	0.222296	1.24313	1.35679	-0.19429	AT1G23740	Oxidoreductase, zinc-binding dehydrogenase family protein
Gh_D04G0515	D04	8800663	8802228	0.0889874	-0.340371	-1.21574	-0.105246	AT5G14450	GDSL-like Lipase/Acylhydrolase superfamily protein
Gh_D04G0516	D04	8839219	8839956	-0.319098	-1.69045	-0.589954	0	AT5G14750	myb domain protein 66
Gh_D04G0517	D04	8840946	8842408	-0.653958	-0.445954	-10	1.31582	AT3G01500	carbonic anhydrase 1
Gh_D04G0529	D04	9024074	9026681	0.483952	-3.07368	0.182601	-0.16874	AT3G01550	phosphoenolpyruvate (pep)/phosphate translocator 2
Gh_D04G0530	D04	9055889	9056234	-0.0262367	0.802903	1.16411	-0.397761	AT1G75500	Walls Are Thin 1
Gh_D04G0532	D04	9112360	9115448	-0.863356	1.23296	-0.431454	-0.166117	AT5G40390	Raffinose synthase family protein
Gh_D04G0546	D04	9399597	9401062	-0.791198	1.24164	-3.59812	0.23401	AT3G27540	beta-1,4-N-acetylglucosaminyltransferase family protein
Gh_D04G0550	D04	9430532	9433706	-0.270837	-0.511435	1.06554	0.116602	AT3G27460	SGF29 tudor-like domain
Gh_D04G0560	D04	9641203	9644290	0.673921	0.538595	-1.24569	1.29045	AT3G01680	0
Gh_D04G0574	D04	10125578	10126891	-0.545576	-2.71436	0.693193	-1.62827	AT5G04530	3-ketoacyl-CoA synthase 19
Gh_D04G0606	D04	10829860	10830873	-2.70937	-0.492604	0.198691	0.176124	AT2G39720	RING-H2 finger C2A
Gh_D04G0625	D04	11314384	11315889	-0.72674	1.77585	-2.70261	3.08507	AT2G39855	0
Gh_D04G0626	D04	11317955	11318412	-0.00551681	-0.940968	1.04251	-1.32829	AT5G05960	Bifunctional inhibitor/lipid-transfer protein/seed storage 2S albumin superfamily protein
Gh_D04G0633	D04	11694785	11698207	-0.122976	0.670488	1.70405	-1.1245	AT3G04340	FtsH extracellular protease family
Gh_D04G0637	D04	11740512	11742432	0.105581	0.604319	1.04738	-0.519946	AT1G75850	VPS35 homolog B
Gh_D04G0638	D04	11767405	11768913	-0.819183	0.866216	1.75042	-0.417105	AT2G39920	HAD superfamily, subfamily IIIB acid phosphatase
Gh_D04G0661	D04	12751909	12753593	-0.0448656	-0.450484	-1.73644	0	AT3G55990	Plant protein of unknown function (DUF828)
Gh_D04G0678	D04	13273150	13273660	-0.239303	2.47358	0.761153	0.584341	AT2G41430	dehydration-induced protein (ERD15)
Gh_D04G0679	D04	13288113	13289899	-0.208828	1.34517	-0.894948	0.560494	AT3G56200	Transmembrane amino acid transporter family protein
Gh_D04G0684	D04	13453527	13454921	0.132361	1.13841	-0.657615	-0.615753	AT1G50420	scarecrow-like 3
Gh_D04G0694	D04	13730250	13760437	0.39301	-1.13996	-0.879674	1.09831	AT1G02205	Fatty acid hydroxylase superfamily
Gh_D04G0700	D04	13932281	13937253	-0.0877482	0.677722	-1.01668	0.257417	AT3G02050	K+ uptake transporter 3
Gh_D04G0719	D04	14588083	14590495	-0.159726	1.49967	0.438264	-0.443985	AT3G01990	ACT domain repeat 6
Gh_D04G0720	D04	14620267	14621051	0.000733812	0.263635	1.12418	0.201703	0	0
Gh_D04G0721	D04	14725189	14726091	-0.292595	1.4267	0.514457	-0.153271	AT3G27010	TEOSINTE BRANCHED 1, cycloidea, PCF (TCP)-domain family protein 20
Gh_D04G0746	D04	15454188	15457380	-0.19509	2.01592	0.220822	1.34472	AT3G27170	chloride channel B
Gh_D04G0766	D04	15803674	15806783	0.172078	-1.17333	0.267056	0.0570723	AT3G26000	Ribonuclease inhibitor
Gh_D04G0780	D04	16293950	16295987	1.89405	3.20643	3.47978	0.0720507	AT5G40650	succinate dehydrogenase 2-2
Gh_D04G0782	D04	16376496	16378715	-0.3747	-0.0476232	-1.08755	0.101009	AT4G31850	proton gradient regulation 3
Gh_D04G0783	D04	16508525	16510777	0.197879	-0.614292	-1.82107	-0.687543	AT3G55090	ABC-2 type transporter family protein
Gh_D04G0791	D04	16914013	16918526	0.528906	-0.695713	0.0773448	-3.24343	AT5G02810	pseudo-response regulator 7
Gh_D04G0825	D04	20679620	20680645	-1.56164	-1.56445	-0.367343	0.254128	AT4G30440	UDP-D-glucuronate 4-epimerase 1
Gh_D04G0845	D04	21824233	21830595	0.0690038	-0.100943	-0.841232	-1.07852	AT4G30810	serine carboxypeptidase-like 29
Gh_D04G0849	D04	22503945	22504677	-1.40798	2.16866	-0.354452	0.544592	AT2G29420	glutathione S-transferase tau 7
Gh_D04G0850	D04	22523678	22525346	4.68501	3.90424	3.59944	3.55166	AT2G41970	Protein kinase superfamily protein
Gh_D04G0855	D04	22682712	22684095	-0.589275	1.02476	0.0404294	0.0843232	AT5G06690	WCRKC thioredoxin 1
Gh_D04G0856	D04	22705942	22708652	-0.0348436	-0.215129	1.13981	0.128728	AT2G37560	origin recognition complex second largest subunit 2
Gh_D04G0870	D04	23846266	23848679	0.965604	-0.85004	1.66386	0.962593	AT4G13010	Oxidoreductase, zinc-binding dehydrogenase family protein
Gh_D04G0900	D04	25701269	25707494	0.113181	1.06762	0.495819	-0.628051	AT2G38910	calcium-dependent protein kinase 20
Gh_D04G0910	D04	25995848	25997349	-0.629248	1.33244	0.483289	2.12784	AT1G15670	Galactose oxidase/kelch repeat superfamily protein
Gh_D04G0913	D04	26056806	26057435	-0.33095	1.45119	-0.600762	-0.237168	AT3G11660	NDR1/HIN1-like 1
Gh_D04G0920	D04	26660551	26661156	0.537029	1.18719	-0.102551	1.35573	AT2G36026	Ovate family protein
Gh_D04G0922	D04	26795617	26799991	-0.425747	0.716581	1.15042	0.0313542	AT4G15930	Dynein light chain type 1 family protein
Gh_D04G0931	D04	28022779	28026227	-0.019933	-0.872536	1.0089	-3.878	ATMG01360	cytochrome oxidase
Gh_D04G0942	D04	28705795	28707158	-0.0660766	0.225607	-0.729717	1.67589	AT3G52610	0
Gh_D04G0949	D04	28885409	28886233	0.143969	-1.20366	0.595038	-0.751467	AT2G36220	0
Gh_D04G0954	D04	29361840	29362004	0.243252	-1.27863	-10	0.801806	0	0
Gh_D04G0955	D04	29464801	29466181	-0.185441	1.52344	0.750698	0.329018	AT3G43220	Phosphoinositide phosphatase family protein
Gh_D04G0964	D04	29730687	29737039	0.00783296	0.36366	-1.29085	-1.0583	0	0
Gh_D04G1002	D04	31000738	31001214	-0.133687	0.266133	1.66985	0.196149	AT2G36430	Plant protein of unknown function (DUF247)
Gh_D04G1004	D04	31104920	31108409	-0.0685684	0.90136	1.22861	-0.103238	AT3G51120	DNA binding;zinc ion binding;nucleic acid binding;nucleic acid binding
Gh_D04G1015	D04	32397677	32402946	-0.397781	1.12205	1.11032	-0.780665	AT1G02560	nuclear encoded CLP protease 5
Gh_D04G1027	D04	33232621	33236001	10	1.56936	-2.18901	0	AT1G22760	poly(A) binding protein 3
Gh_D04G1038	D04	33745570	33746961	-0.204405	0.362947	2.05564	-1.51844	AT2G36800	don-glucosyltransferase 1
Gh_D04G1049	D04	34439585	34440454	-1.46736	1.87732	-0.0291647	1.80215	AT2G36830	gamma tonoplast intrinsic protein
Gh_D04G1053	D04	34500393	34502322	-0.233249	1.27275	0.31088	0.402648	AT5G22920	CHY-type/CTCHY-type/RING-type Zinc finger protein
Gh_D04G1056	D04	34531650	34532735	-10	-0.188498	-10	0.0864905	AT2G36835	0
Gh_D04G1060	D04	34633808	34635308	-0.133278	-0.0240963	1.86181	-0.253324	AT2G36870	xyloglucan endotransglucosylase/hydrolase 32
Gh_D04G1066	D04	34858465	34860263	-1.14338	2.92271	1.1147	0.0406548	AT5G03380	Heavy metal transport/detoxification superfamily protein
Gh_D04G1072	D04	35234889	35238825	-0.531142	1.10542	0.203221	-0.374182	AT5G03330	Cysteine proteinases superfamily protein
Gh_D04G1078	D04	35444374	35447057	0.620724	0.150105	1.28278	-0.229712	AT2G37040	PHE ammonia lyase 1
Gh_D04G1088	D04	36134692	36135387	-0.339246	1.71731	0.655879	-0.377416	AT5G03230	Protein of unknown function, DUF584
Gh_D04G1099	D04	36417631	36418776	-1.05573	1.54357	0.402078	-0.182595	AT3G09790	ubiquitin 8
Gh_D04G1131	D04	37151362	37152672	0.208605	-0.484567	-1.60184	-0.667321	AT5G18520	Lung seven transmembrane receptor family protein
Gh_D04G1134	D04	37169948	37170982	0.790287	-0.670159	-1.14503	0.943618	AT2G39370	0
Gh_D04G1144	D04	37322574	37323079	-0.782961	1.31153	-0.755068	0.0328967	AT5G02580	Plant protein 1589 of unknown function
Gh_D04G1147	D04	37381756	37387260	0.0277751	-0.289417	0.183145	1.89915	AT2G37420	ATP binding microtubule motor family protein
Gh_D04G1149	D04	37466181	37472735	0.0165929	1.18122	-0.329622	0.587999	AT2G37440	DNAse I-like superfamily protein
Gh_D04G1150	D04	37532940	37539874	0.342727	-0.182978	0.915567	-1.89298	AT2G37460	nodulin MtN21 /EamA-like transporter family protein
Gh_D04G1157	D04	37821241	37822989	0.098202	-0.804194	-1.03864	0.375179	AT5G02540	NAD(P)-binding Rossmann-fold superfamily protein
Gh_D04G1170	D04	38432145	38432540	0.457926	1.31187	-1.73553	0.113872	AT3G09390	metallothionein 2A
Gh_D04G1171	D04	38433934	38434730	0	0	0.715316	-10	ATCG00020	photosystem II reaction center protein A
Gh_D04G1176	D04	38673669	38675065	-0.115126	2.70482	1.26465	-0.345391	AT5G02230	Haloacid dehalogenase-like hydrolase (HAD) superfamily protein
Gh_D04G1189	D04	39045442	39046992	-3.9203	-1.07499	-0.138007	-10	AT3G23160	Protein of unknown function (DUF668)
Gh_D04G1202	D04	39401034	39402920	-0.312805	-0.280286	-1.94855	-1.08725	AT2G37770	NAD(P)-linked oxidoreductase superfamily protein
Gh_D04G1203	D04	39404830	39406690	-0.603052	-1.09679	-0.442176	-0.852422	AT2G37770	NAD(P)-linked oxidoreductase superfamily protein
Gh_D04G1204	D04	39407171	39416330	0.124468	0.274356	-1.09026	-0.17831	AT2G39800	delta1-pyrroline-5-carboxylate synthase 1
Gh_D04G1207	D04	39548628	39551627	-0.00749538	0.193236	1.10087	-0.651109	0	0
Gh_D04G1210	D04	39713849	39715595	-0.0911929	0.656335	-1.14748	-0.444916	AT5G02020	0
Gh_D04G1211	D04	39716691	39719318	-0.0294702	0.245139	-0.125718	1.21455	AT5G02010	RHO guanyl-nucleotide exchange factor 7
Gh_D04G1219	D04	39918802	39922040	0.183521	-0.168164	1.16605	-0.757427	AT2G19950	golgin candidate 1
Gh_D04G1224	D04	40228079	40231273	-1.3272	1.30532	-3.52883	0	AT3G09220	laccase 7
Gh_D04G1226	D04	40254569	40257043	0.585935	-0.798161	1.19249	0.781973	AT2G37960	0
Gh_D04G1231	D04	40287335	40290194	-0.190388	-0.995533	-0.354451	0.641275	AT2G37980	O-fucosyltransferase family protein
Gh_D04G1245	D04	40881950	40883350	0.070229	0.801881	-2.00883	1.28886	AT5G01210	HXXXD-type acyl-transferase family protein
Gh_D04G1251	D04	41151043	41153134	0.0344683	-0.399688	0.997847	0.615871	AT2G38110	glycerol-3-phosphate acyltransferase 6
Gh_D04G1255	D04	41330732	41333702	0.263797	-0.362562	-1.00915	1.2603	AT2G40070	0
Gh_D04G1258	D04	41396561	41398646	-0.0942563	0.525778	1.01177	-0.143156	AT5G01520	RING/U-box superfamily protein
Gh_D04G1273	D04	41927664	41928695	-1.5459	-3.027	-10	10	AT5G58630	0
Gh_D04G1274	D04	41938588	41940588	-0.800159	-0.189622	-1.13378	0.298338	AT5G05580	fatty acid desaturase 8
Gh_D04G1296	D04	42524220	42524833	0	0	0	2.6211	AT5G01300	PEBP (phosphatidylethanolamine-binding protein) family protein
Gh_D04G1303	D04	42686995	42687894	-0.44109	-1.71172	-0.309241	0	AT2G01570	GRAS family transcription factor family protein
Gh_D04G1306	D04	42694253	42695262	-1.08168	0.505967	-2.3182	-0.768625	AT5G01580	gamma interferon responsive lysosomal thiol (GILT) reductase family protein
Gh_D04G1311	D04	42762653	42764885	-0.40595	1.2365	1.03515	1.90491	AT5G01620	TRICHOME BIREFRINGENCE-LIKE 35
Gh_D04G1329	D04	43048119	43048920	0.128668	3.20066	0.964292	-0.185202	AT1G10370	Glutathione S-transferase family protein
Gh_D04G1330	D04	43052602	43053393	-0.42871	1.85016	2.23117	-0.870988	AT1G10370	Glutathione S-transferase family protein
Gh_D04G1347	D04	44021549	44022551	-0.127433	-0.144306	0.0151175	-1.16629	AT1G10470	response regulator 4
Gh_D04G1354	D04	44158637	44161270	0.175869	-0.153172	-4.14204	-1.5186	AT2G20180	phytochrome interacting factor 3-like 5
Gh_D04G1360	D04	44257813	44259535	-1.00392	1.46448	0.662278	0.618753	AT5G13170	senescence-associated gene 29
Gh_D04G1368	D04	44498960	44499902	-0.455964	0.900807	-0.515496	-1.47526	AT5G13180	NAC domain containing protein 83
Gh_D04G1373	D04	44599128	44601048	-0.217339	-0.294955	1.17412	-0.16867	AT5G13410	FKBP-like peptidyl-prolyl cis-trans isomerase family protein
Gh_D04G1391	D04	45178055	45181768	-0.00874009	-0.997808	-0.638544	-0.582555	AT1G53050	Protein kinase superfamily protein
Gh_D04G1392	D04	45198022	45198915	-0.0375667	0.893989	1.5082	0.639631	AT4G28310	0
Gh_D04G1399	D04	45328441	45328997	-1.68393	1.6627	-0.00218753	-0.184348	0	0
Gh_D04G1400	D04	45334289	45334582	0.636801	0.0308104	1.18053	-1.01509	0	0
Gh_D04G1405	D04	45376735	45379065	0.329629	-1.47254	0.191067	10	AT3G51000	alpha/beta-Hydrolases superfamily protein
Gh_D04G1407	D04	45391804	45393077	0.0108598	0	1.62065	1.43662	AT3G51000	alpha/beta-Hydrolases superfamily protein
Gh_D04G1413	D04	45535602	45536826	0.126512	1.77577	-0.957451	0.303186	AT3G51000	alpha/beta-Hydrolases superfamily protein
Gh_D04G1421	D04	45615218	45618247	-0.116567	0.257054	-0.19248	-1.15023	AT1G73710	Pentatricopeptide repeat (PPR) superfamily protein
Gh_D04G1455	D04	46250615	46255908	-0.871474	0.378322	1.37728	-0.832791	AT5G23210	serine carboxypeptidase-like 34
Gh_D04G1457	D04	46273071	46274087	-0.29147	1.13353	-0.471394	0.340368	AT3G19950	RING/U-box superfamily protein
Gh_D04G1458	D04	46434251	46435823	1.02219	0.821151	0.190667	-0.48361	AT1G70850	MLP-like protein 34
Gh_D04G1467	D04	46505375	46507144	0.0362168	-1.4901	-1.85964	-0.575225	AT1G17750	PEP1 receptor 2
Gh_D04G1488	D04	46727526	46728854	0.145945	-1.03367	-0.511809	-0.381592	AT5G44370	phosphate transporter 4;6
Gh_D04G1489	D04	46743564	46744616	-0.0642496	-1.09162	-1.45285	-0.27038	AT2G17230	EXORDIUM like 5
Gh_D04G1509	D04	46983818	46988845	0.622482	-1.0835	-0.727874	-2.4756	AT5G64170	dentin sialophosphoprotein-related
Gh_D04G1513	D04	47028801	47031732	-1.44282	3.13079	0.535299	0.362895	AT5G64210	alternative oxidase 2
Gh_D04G1517	D04	47054468	47056229	-0.795272	1.85437	-0.0732651	0.0564258	AT5G64230	0
Gh_D04G1519	D04	47085489	47087550	-0.437531	1.12831	-0.368977	0.0776262	AT5G64250	Aldolase-type TIM barrel family protein
Gh_D04G1520	D04	47243697	47244587	0.336772	0.422565	-3.20895	2.1587	AT5G64260	EXORDIUM like 2
Gh_D04G1531	D04	47363339	47371210	-0.210261	0.24385	1.14249	-0.600762	AT1G09730	Cysteine proteinases superfamily protein
Gh_D04G1533	D04	47381800	47383851	0.317592	0.846914	-1.81076	0.584822	AT5G10530	Concanavalin A-like lectin protein kinase family protein
Gh_D04G1540	D04	47488314	47491277	-0.0970719	0.991869	-2.16595	-0.049243	AT2G32800	protein kinase family protein
Gh_D04G1545	D04	47550836	47552693	0.295559	-1.06523	-0.186819	0.147353	AT2G04305	Magnesium transporter CorA-like family protein
Gh_D04G1558	D04	47665009	47666732	0.266824	0.252658	-1.61178	-0.015711	AT1G50010	tubulin alpha-2 chain
Gh_D04G1573	D04	47872790	47874292	-0.357229	-1.49349	-0.467287	-1.00227	AT3G19540	Protein of unknown function (DUF620)
Gh_D04G1574	D04	47893936	47894305	0.000972385	0.459193	-0.644098	-1.88713	AT2G14900	Gibberellin-regulated family protein
Gh_D04G1579	D04	47920939	47923077	-0.212515	-0.806673	-1.5506	0	AT4G34200	D-3-phosphoglycerate dehydrogenase
Gh_D04G1583	D04	47948998	47950347	-1.54814	1.46491	-0.0254332	-10	AT5G44700	Leucine-rich repeat transmembrane protein kinase
Gh_D04G1584	D04	47953975	47955414	-0.390481	1.47567	-0.278902	-0.475686	AT4G34138	UDP-glucosyl transferase 73B1
Gh_D04G1591	D04	48008314	48015860	0.0340272	-0.0543881	-0.207276	-1.19698	AT1G49630	presequence protease 2
Gh_D04G1595	D04	48054527	48054703	0.920514	-10	10	-0.297967	0	0
Gh_D04G1605	D04	48129800	48130174	1.09943	-1.65104	-0.472366	0.0628364	0	0
Gh_D04G1612	D04	48301198	48301732	0.853837	0.653556	-1.2073	-10	0	0
Gh_D04G1632	D04	48524572	48526719	-1.29436	1.10555	0.71806	10	AT2G16500	arginine decarboxylase 1
Gh_D04G1657	D04	48792476	48794027	-0.917498	0.950672	-1.24505	0.792057	AT1G31830	Amino acid permease family protein
Gh_D04G1677	D04	48935454	48939011	0.15748	-0.240565	1.05267	-1.05658	AT1G19250	flavin-dependent monooxygenase 1
Gh_D04G1687	D04	49002658	49004358	-1.05181	2.01501	-0.353526	-0.211898	AT3G26070	Plastid-lipid associated protein PAP / fibrillin family protein
Gh_D04G1691	D04	49021920	49022171	0.35801	10	-10	-1.32557	0	0
Gh_D04G1693	D04	49027843	49032321	-0.105311	0.25109	-1.31227	0.381239	AT1G60890	Phosphatidylinositol-4-phosphate 5-kinase family protein
Gh_D04G1699	D04	49097462	49100431	-0.968019	2.67021	0.954702	0.596384	AT2G15080	receptor like protein 19
Gh_D04G1703	D04	49211004	49220382	0.130175	2.23188	1.23078	0.959722	AT1G58440	FAD/NAD(P)-binding oxidoreductase family protein
Gh_D04G1708	D04	49286592	49287616	-10	2.42459	2.77777	3.11148	AT2G16060	hemoglobin 1
Gh_D04G1718	D04	49337683	49338684	-0.97109	-0.157136	-1.25984	-0.0709126	0	0
Gh_D04G1765	D04	49936953	49938707	0.147179	-1.17664	-0.33007	-0.178368	AT4G10040	cytochrome c-2
Gh_D04G1778	D04	50139746	50140501	-2.59436	-1.56177	-0.488162	-0.468537	AT1G70420	Protein of unknown function (DUF1645)
Gh_D04G1783	D04	50171629	50176793	0.812366	0.295235	0.491824	2.99776	AT1G10640	Pectin lyase-like superfamily protein
Gh_D04G1803	D04	50350221	50353436	-0.389911	1.06141	0.345077	-0.149715	AT1G13195	RING/U-box superfamily protein
Gh_D04G1826	D04	50556803	50558779	0.0182189	1.02331	1.02161	-0.761395	AT1G32490	RNA helicase family protein
Gh_D04G1828	D04	50565674	50566822	-0.731318	2.24352	0.131879	-0.288227	AT1G27300	0
Gh_D04G1841	D04	50790604	50792589	10	-1.45181	-1.1664	0.998846	AT2G31820	Ankyrin repeat family protein
Gh_D04G1855	D04	50950999	50955148	-0.293746	-0.644843	-1.47992	-0.454622	AT1G70670	Caleosin-related family protein
Gh_D04G1876	D04	51101454	51111350	-0.192319	0.420454	1.11854	-0.38277	AT1G60670	Protein of unknown function (DUF3755)
Gh_D04G1902	D04	51361567	51362780	0.576022	0.339293	0.258616	-1.64161	AT1G69510	cAMP-regulated phosphoprotein 19-related protein
Gh_D04G1909	D04	51395953	51410707	0.361357	0.244826	-0.0158058	1.80664	AT1G06490	glucan synthase-like 7
Gh_D04G1917	D04	51451355	51452891	0.377365	1.12594	0.192872	-0.28758	0	0
Gh_D04G2022	scaffold3987_D04	2776	6906	-0.640828	0.236659	-1.39128	-1.10779	AT1G58440	FAD/NAD(P)-binding oxidoreductase family protein
Gh_D04G2021	scaffold3986_D04	4295	6251	-0.182238	0.690202	-1.1578	2.7892	AT2G02850	plantacyanin
Gh_D04G1919	scaffold3942_D04	10625	12749	-0.0564807	-0.409591	-1.18683	0	AT1G70140	formin 8
Gh_D04G2005	scaffold3977_D04	15022	15537	0.484748	-1.67468	1.07098	0.00165942	0	0
Gh_D04G1924	scaffold3943_D04	15458	16477	-1.03707	1.30984	-3.4042	-0.359618	AT2G40610	expansin A8
Gh_D04G1995	scaffold3975_D04	27522	27923	-0.144751	-0.72596	1.05143	-3.08555	0	0
Gh_D04G2034	scaffold3990_D04	27864	29442	0.23102	-0.032744	-1.80563	10	AT1G27990	0
Gh_D04G2035	scaffold3990_D04	32012	32482	-10	-3.11843	0.163274	-0.533524	AT2G01300	0
Gh_D04G1926	scaffold3943_D04	36617	37629	0.578119	-0.506165	1.13056	-0.256562	AT5G05270	Chalcone-flavanone isomerase family protein
Gh_D04G2024	scaffold3988_D04	40118	44203	-0.931148	1.71555	1.00133	-2.6069	AT1G58440	FAD/NAD(P)-binding oxidoreductase family protein
Gh_D04G1947	scaffold3947_D04	45195	50008	-0.541868	1.08692	-0.0518213	0.408434	AT2G26230	uricase / urate oxidase / nodulin 35, putative
Gh_D04G1957	scaffold3949_D04	45350	46564	-0.14281	10	-10	-2.40623	AT5G08640	flavonol synthase 1
Gh_D04G2025	scaffold3988_D04	48885	49220	-10	0	0	-2.12054	0	0
Gh_D04G1953	scaffold3948_D04	52455	52733	-1.23462	0.0339498	-10	2.20313	AT5G02420	0
Gh_D04G1927	scaffold3943_D04	54988	56164	-1.23813	-0.834467	0.786647	-0.328729	AT5G05250	0
Gh_D04G1954	scaffold3948_D04	74815	79901	-0.132559	0.503994	0.159679	-1.44361	AT3G52180	dual specificity protein phosphatase (DsPTP1) family protein
Note: The data about this table of each stage and leaf tissues was calculated logarithm base 2 of the ratio FPKM value between Li1 mutant and WT, and the FPKM value calculated by Cuffidff software. In addition, if the FPKM value of WT was "0", and Li1 mutant was more than "0" the logarithm base 2 of FPKM value between them was defined as "10"; Likewise, if the FPKM value of Li1 mutant was "0", an…
